# Supplementary material for: Transposon age and non-CG methylation
Source: Nat Commun. 2020 Mar 6;11:1221. doi: 10.1038/s41467-020-14995-6 (PMC7060349; doi:10.1038/s41467-020-14995-6)
Supplement: Supplementary file 4 — Supplementary Data 1 [file 41467_2020_14995_MOESM4_ESM.xlsx]

## Sheet: Sheet1
Supplementary Data 1. Differential expressed genes between WT and kyp.
gene	baseMean	log2FoldChange	lfcSE	stat	pvalue	padj	gene description	colour annotation for gene description
Solyc00g005084.1.1	83.0374	-4.07504	0.43032	-9.46978	2.80447e-21	1.91719e-18	UDP-Glycosyltransferase superfamily protein	high possibility of mis-annotated TE
Solyc00g005094.1.1	1018.67	-3.46732	0.836528	-4.1449	3.39965e-05	0.0028709	Glucose-6-phosphate 1-dehydrogenase 3, chloroplastic	low quality annotation
Solyc00g006590.2.1	80.4901	-3.3626	0.674369	-4.98629	6.15489e-07	7.65018e-05	Pre-mRNA-splicing factor 3	Non-coding RNA
Solyc00g006900.1.1	21.3671	-3.04119	0.758747	-4.00817	6.11902e-05	0.00488026	LOW QUALITY:Phosphate transporter PHO1 like 3
Solyc00g007225.1.1	19.3162	-4.92433	1.05147	-4.68329	2.82311e-06	0.000303584	LOW QUALITY:BED zinc finger,hAT family dimerization domain, putative
Solyc00g010750.2.1	24.1466	-3.20866	0.704512	-4.55444	5.25251e-06	0.000531021	Guanylate-binding family protein
Solyc00g020540.2.1	85.5622	-2.42514	0.52636	-4.60738	4.07776e-06	0.000425748	Aminotransferase-like protein
Solyc00g030100.1.1	2355.89	-0.943906	0.207453	-4.54998	5.36512e-06	0.000540503	LOW QUALITY:Mitogen activated protein kinase kinase kinase-like protein
Solyc00g125275.1.1	24.3559	-2.40544	0.611136	-3.93602	8.28441e-05	0.00641138	Ulp1 protease family, C-terminal catalytic domain containing protein
Solyc00g147570.3.1	70.4031	-3.38272	0.568285	-5.9525	2.64072e-09	5.02121e-07	villin 2
Solyc00g172410.2.1	41.3765	-5.54258	0.888232	-6.24002	4.37516e-10	9.58929e-08	Nucleic acid-binding, OB-fold
Solyc00g173430.2.1	34.3283	-5.81274	0.951927	-6.10629	1.01974e-09	2.04747e-07	LOW QUALITY:Poly
Solyc00g272810.1.1	399.334	2.28772	0.54067	4.23126	2.32381e-05	0.0020593	Tyramine N-feruloyltransferase 4/11, putative
Solyc01g007190.3.1	313.731	-1.63926	0.255818	-6.40792	1.47515e-10	3.65126e-08	LOW QUALITY:UvrABC system protein A
Solyc01g008300.2.1	104.818	-1.60852	0.321981	-4.99568	5.86283e-07	7.31886e-05	HXXXD-type acyl-transferase family protein
Solyc01g009303.1.1	9.05825	-6.74132	1.55488	-4.33559	1.45368e-05	0.00133776	BTB/POZ domain-containing protein At5g48800
Solyc01g010087.1.1	24.0702	-5.79832	1.20429	-4.81472	1.47408e-06	0.000172048	Ulp1 protease family, C-terminal catalytic domain containing protein
Solyc01g010090.1.1	31.2966	-4.69231	0.988897	-4.74499	2.08516e-06	0.00023478	Dof-type zinc finger DNA-binding family protein
Solyc01g010170.2.1	69.0194	-1.49633	0.370769	-4.03574	5.44311e-05	0.00441476	Beta-glucosidase, putative
Solyc01g010280.3.1	83.7521	-4.64484	0.76128	-6.10136	1.05168e-09	2.09694e-07	suppressor SRP40-like protein
Solyc01g010400.1.1	37.2523	-4.59581	0.64459	-7.12981	1.00509e-12	3.4355e-10	Ripening related protein family
Solyc01g010506.1.1	249.611	-4.59909	0.539407	-8.52621	1.51224e-17	8.34988e-15	methylcrotonyl-CoA carboxylase alpha chain
Solyc01g010508.1.1	121.323	-3.29211	0.390544	-8.42955	3.47007e-17	1.87986e-14	WD-40 repeat family protein / beige-like protein
Solyc01g014147.1.1	42.8501	-4.16339	0.854714	-4.87109	1.10987e-06	0.000131635	Leucine-rich repeat receptor-like protein kinase family protein
Solyc01g014225.1.1	18.0151	-3.15748	0.690668	-4.57163	4.8395e-06	0.00049415	DUF616 family protein
Solyc01g014530.2.1	110.335	-5.91151	0.732048	-8.0753	6.73104e-16	3.11712e-13	LOW QUALITY:Serine/threonine-protein kinase
Solyc01g015000.3.1	167.851	-4.96366	0.445043	-11.1532	6.90626e-29	9.4425e-26	3-oxoacyl-[acyl-carrier-protein] synthase
Solyc01g015010.1.1	44.5216	-6.23684	0.875371	-7.1248	1.04234e-12	3.47997e-10	LOW QUALITY:Pseudouridine synthase family protein
Solyc01g016630.1.1	29.5427	-2.24047	0.585246	-3.82825	0.000129058	0.00945286	LOW QUALITY:WAS/WASL-interacting family protein
Solyc01g017793.1.1	144.312	-3.54991	0.70305	-5.0493	4.43431e-07	5.68384e-05	Dead box ATP-dependent RNA helicase, putative
Solyc01g017823.1.1	264.273	-4.70974	0.748561	-6.29173	3.13943e-10	7.21114e-08	Dead box ATP-dependent RNA helicase, putative
Solyc01g020371.1.1	37.5987	-6.41031	1.01036	-6.34458	2.23038e-10	5.29245e-08	LOW QUALITY:GRF zinc finger family protein
Solyc01g047590.2.1	97.1845	-4.68959	0.432256	-10.8491	2.01379e-27	2.51391e-24	Signal recognition particle subunit SRP72
Solyc01g047593.1.1	9.91945	-6.87264	1.4427	-4.76375	1.90032e-06	0.000214811	Signal recognition particle subunit SRP72
Solyc01g049793.1.1	9.26339	-6.7757	1.46694	-4.61893	3.85726e-06	0.000405676	Glycosyltransferase
Solyc01g056730.2.1	193.354	-2.3698	0.471675	-5.02422	5.05492e-07	6.42198e-05	zinc knuckle
Solyc01g057580.1.1	129.143	-3.82799	0.346177	-11.0579	2.00761e-28	2.62011e-25	LOW QUALITY:Kinase, putative
Solyc01g057705.1.1	38.8599	-3.17908	0.571269	-5.56494	2.6224e-08	4.35228e-06	Histidyl-tRNA synthetase
Solyc01g057747.1.1	20.2484	-4.8152	1.05175	-4.57827	4.68834e-06	0.00048278	BED zinc finger,hAT family dimerization domain, putative
Solyc01g059760.2.1	132.85	-4.75595	0.604961	-7.86159	3.79279e-15	1.67536e-12	Sentrin-specific protease 1
Solyc01g060380.1.1	41.2381	-3.41574	0.49419	-6.9118	4.78538e-12	1.46168e-09	NAD
Solyc01g060390.1.1	22.8652	-3.77021	0.795944	-4.73677	2.17149e-06	0.000242599	Ubiquitin-conjugating enzyme 23 isoform 1
Solyc01g065985.1.1	49.163	-3.43947	0.482684	-7.12571	1.03542e-12	3.47997e-10	Elongation factor G, III-V domain-containing protein
Solyc01g066100.1.1	34.8616	-4.85062	0.783577	-6.19036	6.00266e-10	1.27665e-07	Glycosyltransferase
Solyc01g066613.1.1	611.416	-5.49291	0.359996	-15.2583	1.45073e-52	1.04133e-48	Guanylate-binding family protein
Solyc01g080725.1.1	53.6536	-2.20757	0.548797	-4.02256	5.75679e-05	0.00464295	Ulp1 protease family, C-terminal catalytic domain containing protein
Solyc01g086660.2.1	71.0835	-3.6346	0.493409	-7.36631	1.75412e-13	6.29555e-11	LOW QUALITY:agenet domain protein
Solyc01g086670.3.1	409.341	-2.56092	0.409192	-6.2585	3.88703e-10	8.78774e-08	LOW QUALITY:Expressed protein-RZ53
Solyc01g086760.3.1	23.7213	-4.5195	1.01664	-4.44553	8.76749e-06	0.000841914	Histone H3
Solyc01g086800.3.1	8.85357	-6.70844	1.49181	-4.49684	6.89719e-06	0.000680523	Histone H3
Solyc01g095910.1.1	56.2415	-3.72271	0.925993	-4.02024	5.81396e-05	0.00466358	Cytochrome b561 and DOMON domain-containing protein
Solyc01g097550.3.1	7.34207	6.21694	1.52273	4.08277	4.45018e-05	0.00366113	annexin 6
Solyc01g100980.3.1	120.496	1.48813	0.387139	3.84391	0.000121088	0.00891457	Pectin lyase-like superfamily protein
Solyc01g107400.2.1	344.616	-4.51822	0.665858	-6.78556	1.15635e-11	3.4228e-09	IAA-amido synthetase
Solyc01g109680.3.1	830.618	-1.54724	0.302261	-5.11889	3.07346e-07	4.13318e-05	P-loop containing nucleoside triphosphate hydrolases superfamily protein
Solyc02g005185.1.1	27.6795	-2.48336	0.517734	-4.7966	1.61382e-06	0.000186839	COP1-interactive protein 1
Solyc02g005490.3.1	31.7383	-2.88334	0.704671	-4.09175	4.28124e-05	0.00353227	60S acidic ribosomal protein family
Solyc02g005517.1.1	70.7314	-2.2096	0.427713	-5.1661	2.39035e-07	3.39761e-05	PIF1-like helicase
Solyc02g014843.1.1	98.4279	-2.7272	0.636761	-4.28292	1.84455e-05	0.00167069	Pectate lyase
Solyc02g014847.1.1	89.1814	-3.53312	0.545156	-6.48093	9.11587e-11	2.45341e-08	Replication protein A 70 kDa DNA-binding subunit B
Solyc02g030137.1.1	44.4615	-3.14285	0.676874	-4.64318	3.43088e-06	0.000364842	Ulp1 protease family, C-terminal catalytic domain containing protein
Solyc02g030280.1.1	39.3509	-5.38395	1.04245	-5.1647	2.40828e-07	3.40623e-05	LOW QUALITY:Disease resistance protein
Solyc02g030310.1.1	54.6302	-2.74171	0.656583	-4.17573	2.97038e-05	0.00255346	LOW QUALITY:C3HC4 type zinc finger protein
Solyc02g030505.1.1	30.5857	-2.73117	0.691833	-3.94773	7.88961e-05	0.00615757	Calcium-transporting ATPase
Solyc02g031700.2.1	438.884	-3.13621	0.75483	-4.15486	3.25489e-05	0.00277313	F-box protein 7
Solyc02g031950.3.1	320.86	-2.74798	0.447334	-6.14302	8.09647e-10	1.64869e-07	pathogenesis-related family protein
Solyc02g032850.3.1	1657.97	-2.37834	0.414792	-5.7338	9.82061e-09	1.72987e-06	Phytoalexin-deficient 4-1 protein
Solyc02g037595.1.1	159.034	-4.63592	0.718904	-6.44859	1.12898e-10	2.94684e-08	Guanylate-binding family protein
Solyc02g037640.2.1	69.2867	-3.68876	0.828075	-4.45462	8.40426e-06	0.000809742	LOW QUALITY:DNA helicase homolog, putative
Solyc02g038640.2.1	50.0429	-9.20828	1.2621	-7.296	2.96448e-13	1.05082e-10	Maturase K
Solyc02g044030.1.1	29.5206	-4.55372	1.00885	-4.51379	6.36784e-06	0.000632642	C2 calcium/lipid-binding and GRAM domain protein
Solyc02g044050.1.1	130.49	-4.38837	0.829158	-5.29256	1.20613e-07	1.79927e-05	LOW QUALITY:Multidrug resistance protein ABC transporter family protein
Solyc02g049080.1.1	19.4851	-3.99843	0.778327	-5.13721	2.7885e-07	3.8678e-05	LOW QUALITY:L-2-hydroxyglutarate dehydrogenase, mitochondrial
Solyc02g068100.3.1	1172.4	1.44475	0.217474	6.64331	3.0671e-11	8.54977e-09	SWIB complex BAF60b domain-containing family protein
Solyc02g079170.3.1	783.535	-1.60771	0.239962	-6.69988	2.08591e-11	6.04957e-09	External alternative NAD
Solyc02g085260.1.1	21.0175	-7.95653	1.33481	-5.96077	2.51047e-09	4.86341e-07	LOW QUALITY:Peptidase M20/M25/M40 family protein
Solyc02g086700.3.1	118.363	-3.92773	0.877005	-4.47857	7.5143e-06	0.00073635	Beta-1,3-glucanase
Solyc02g086970.3.1	3011.34	2.83864	0.567369	5.00317	5.63965e-07	7.11706e-05	Aldehyde dehydrogenase
Solyc03g005860.3.1	75.1219	-2.63121	0.600717	-4.3801	1.18622e-05	0.00111304	ABC transporter B family protein
Solyc03g005980.3.1	23.7969	-3.42134	0.728845	-4.69419	2.67659e-06	0.0002911	NOD26-like intrinsic protein 1.1
Solyc03g007790.3.1	24.9538	4.24214	1.0535	4.02672	5.65612e-05	0.00457461	Serine/threonine-protein kinase
Solyc03g042520.2.1	44.3442	-1.91784	0.417535	-4.59323	4.36438e-06	0.000452383	LOW QUALITY:E3 ubiquitin-protein ligase
Solyc03g043580.2.1	18.9066	-4.07892	0.796582	-5.12053	3.04678e-07	4.13318e-05	B3 domain-containing transcription factor VRN1
Solyc03g044440.2.1	384.977	-6.12554	0.376997	-16.2483	2.29822e-59	2.19955e-55	50S ribosomal protein L22
Solyc03g046420.1.1	32.7336	-8.59546	1.41199	-6.08749	1.14693e-09	2.27107e-07	LOW QUALITY:RUN/FYVE domain protein
Solyc03g058950.3.1	437.83	2.12165	0.376382	5.63696	1.73078e-08	2.94048e-06	Inositol hexakisphosphate and diphosphoinositol-pentakisphosphate kinase
Solyc03g059230.2.1	11.3103	-4.19861	0.987091	-4.25352	2.10435e-05	0.00188224	LOW QUALITY:HhH-GPD base excision DNA repair family protein
Solyc03g063585.1.1	102.364	-3.71236	0.525647	-7.06247	1.63572e-12	5.33691e-10	2-C-methyl-D-erythritol 2,4-cyclodiphosphate synthase, chloroplastic
Solyc03g070470.1.1	210.148	-5.35891	0.46241	-11.5891	4.68007e-31	8.39839e-28	Pattern formation protein EMB30
Solyc03g077900.1.1	38.5106	-4.6043	0.637706	-7.2201	5.19485e-13	1.79704e-10	LOW QUALITY:kinase with adenine nucleotide alpha hydrolases-like domain-containing protein
Solyc03g078405.1.1	66.3747	-3.88354	0.764935	-5.07695	3.8354e-07	4.9829e-05	Eukaryotic translation initiation factor 6
Solyc03g079903.1.1	98.8071	-2.40179	0.629355	-3.81627	0.000135485	0.00989832	HYPERSENSITIVE TO ABA1
Solyc03g080110.3.1	21.4194	3.29981	0.708699	4.65615	3.2217e-06	0.000343872	Heavy metal transport/detoxification superfamily protein
Solyc03g083785.1.1	28.1197	-3.9239	0.714228	-5.4939	3.93149e-08	6.3062e-06	Serine/threonine protein phosphatase 7 long form isogeny
Solyc03g093890.3.1	110.847	-2.54048	0.632639	-4.01568	5.92736e-05	0.00474057	R2R3MYB transcription factor 52
Solyc03g095750.2.1	194.946	-4.63316	0.404077	-11.466	1.95392e-30	3.30006e-27	Chlorophyllide A oxygenase
Solyc03g096140.2.1	60.246	-5.4175	0.66075	-8.19902	2.42346e-16	1.15971e-13	Protein yippee-like
Solyc03g096145.1.1	18.0039	-6.76216	1.32068	-5.1202	3.05217e-07	4.13318e-05	sodium hydrogen exchanger 2
Solyc03g096150.2.1	38.7034	-4.79743	0.962889	-4.98233	6.28237e-07	7.7416e-05	Protein yippee-like
Solyc03g096160.2.1	264.846	-6.20435	0.485125	-12.7892	1.88475e-37	4.50959e-34	Protein yippee-like
Solyc03g096250.3.1	71.1589	-4.28448	0.856847	-5.00028	5.72462e-07	7.17753e-05	Protein yippee-like
Solyc03g096260.2.1	199.713	-5.09031	0.48587	-10.4767	1.1055e-25	1.1756e-22	Protein yippee-like
Solyc03g097750.3.1	36.3716	2.575	0.619994	4.15327	3.27756e-05	0.00277726	Translocon-associated protein subunit beta
Solyc03g115920.3.1	368.21	-1.81242	0.441605	-4.10416	4.05791e-05	0.00338694	RING/U-box superfamily protein
Solyc04g005230.3.1	72.4811	-2.46836	0.577256	-4.27603	1.90254e-05	0.00171779	Alpha/beta-Hydrolases superfamily protein
Solyc04g005410.2.1	113.495	-1.63582	0.397237	-4.118	3.82182e-05	0.00319919	Ureide permease
Solyc04g007250.1.1	54.2884	-2.80808	0.694925	-4.04084	5.32595e-05	0.00433198	LOW QUALITY:Transmembrane protein, putative
Solyc04g007825.1.1	1255.62	2.0994	0.54038	3.88504	0.000102312	0.00766995	MLP-like protein 28
Solyc04g008270.3.1	40.3231	-2.25335	0.56539	-3.98547	6.73453e-05	0.00532677	annexin 8
Solyc04g014857.1.1	231.639	-4.06734	0.38889	-10.4589	1.33463e-25	1.36857e-22	Myb/SANT-like domain-containing protein
Solyc04g018080.3.1	32.5825	-3.53817	0.546026	-6.47987	9.18041e-11	2.45341e-08	mediator of RNA polymerase II transcription subunit 15a-like protein
Solyc04g024810.1.1	84.1726	-7.01314	0.903036	-7.76617	8.08922e-15	3.36605e-12	plant-specific transcription factor YABBY family protein
Solyc04g024820.1.1	26.3362	-3.50654	0.913175	-3.83995	0.000123062	0.00903669	LOW QUALITY:Cysteine proteinase 3
Solyc04g025570.2.1	30.3679	-2.51874	0.536377	-4.69584	2.65516e-06	0.000289867	CW-type zinc-finger protein
Solyc04g026023.1.1	26.281	-4.48082	0.884662	-5.065	4.08393e-07	5.28188e-05	NAD
Solyc04g028440.1.1	11.798	-4.18301	1.02804	-4.06893	4.72301e-05	0.00387449	ATP-dependent protease LA
Solyc04g039670.3.1	37.5081	-2.86872	0.583604	-4.91552	8.85459e-07	0.000106821	ATP-citrate synthase, putative
Solyc04g039900.1.1	63.776	-4.42147	0.711982	-6.21009	5.29534e-10	1.14316e-07	Glutaredoxin family protein
Solyc04g049185.1.1	13.4964	-4.5366	1.14325	-3.96818	7.24237e-05	0.00569706	LOW QUALITY:BED zinc finger,hAT family dimerization domain, putative
Solyc04g049470.2.1	101.704	-4.58435	0.545481	-8.40423	4.30686e-17	2.28997e-14	Histone H3
Solyc04g050060.1.1	39.2444	-7.89119	1.27756	-6.17675	6.5436e-10	1.37218e-07	basic helix-loop-helix
Solyc04g050070.2.1	78.2007	-4.68645	0.700983	-6.68554	2.30081e-11	6.6061e-09	Myb-like transcription factor family protein
Solyc04g050576.1.1	22.9407	2.81675	0.719212	3.91645	8.9863e-05	0.00685069	Unknown protein
Solyc04g051140.2.1	188.216	-4.37103	0.69935	-6.25013	4.10102e-10	9.12778e-08	Phospholipase D
Solyc04g051180.1.1	235.585	-7.62631	0.629744	-12.1102	9.32905e-34	2.06043e-30	Vacuolar iron transporter family protein
Solyc04g051283.1.1	46.0779	-2.71209	0.542118	-5.00276	5.65161e-07	7.11706e-05	BED zinc finger,hAT family dimerization domain
Solyc04g051600.3.1	1000.21	-1.294	0.244626	-5.28971	1.22512e-07	1.81318e-05	tRNA
Solyc04g051785.1.1	73.7918	-3.00789	0.442543	-6.79682	1.06954e-11	3.19882e-09	FAD/NAD
Solyc04g054157.1.1	171.543	-6.3391	0.555706	-11.4073	3.84527e-30	6.13363e-27	BED zinc finger,hAT family dimerization domain, putative
Solyc04g056730.3.1	640.507	-3.24636	0.421646	-7.69924	1.36882e-14	5.45855e-12	Disease resistance protein
Solyc04g064763.1.1	93.6722	-2.52571	0.566682	-4.45701	8.31099e-06	0.000803452	Zinc finger CCCH domain-containing protein 38
Solyc04g071165.1.1	848.769	-3.73767	0.54834	-6.81634	9.33894e-12	2.82252e-09	Vacuolar iron transporter
Solyc04g071180.3.1	1216.31	-3.59967	0.360988	-9.97171	2.02716e-23	1.66297e-20	COMPLEX 1 LYR-like protein
Solyc04g077220.3.1	98.9358	-1.45195	0.313328	-4.63396	3.58744e-06	0.000380084	Homeobox-leucine zipper protein family
Solyc05g006370.1.1	128.468	-7.1694	0.689433	-10.399	2.50567e-25	2.39809e-22	LOW QUALITY:DNA-directed RNA polymerase subunit beta
Solyc05g007640.3.1	163.313	-3.17033	0.494103	-6.41633	1.39597e-10	3.51587e-08	Disease resistance protein
Solyc05g010367.1.1	31.3217	-3.98381	0.679012	-5.86708	4.43549e-09	8.21624e-07	F-box family protein
Solyc05g010600.3.1	267.841	-5.81797	0.749073	-7.7669	8.04302e-15	3.36605e-12	Unknown protein
Solyc05g011885.1.1	41.2738	-3.31762	0.651726	-5.09051	3.57105e-07	4.70331e-05	Sulfotransferase
Solyc05g014040.1.1	21.5743	-7.99376	1.46888	-5.44208	5.26628e-08	8.26259e-06	LOW QUALITY:WRKY transcription factor 70
Solyc05g014250.3.1	324.091	1.1562	0.289207	3.99783	6.39245e-05	0.00508421	RING/U-box superfamily protein
Solyc05g014300.1.1	19.6486	-4.97473	0.958531	-5.18996	2.10341e-07	3.02058e-05	LOW QUALITY:NAC domain containing protein 5
Solyc05g014430.1.1	37.81	-5.48963	1.05775	-5.1899	2.10405e-07	3.02058e-05	LOW QUALITY:F-box-like/WD repeat-containing protein TBL1XR1
Solyc05g014450.1.1	152.594	-7.10252	0.720659	-9.8556	6.48296e-23	5.17052e-20	LOW QUALITY:F-box-like/WD repeat-containing protein TBL1XR1
Solyc05g014800.1.1	23.4417	-4.44738	0.815206	-5.45553	4.8828e-08	7.70301e-06	Histone H2A
Solyc05g014835.1.1	19.7117	-5.06527	1.28895	-3.92975	8.50341e-05	0.00652807	Histone H2A
Solyc05g014840.2.1	48.2099	-6.74982	1.08263	-6.23466	4.52748e-10	9.84795e-08	Histone H2A
Solyc05g015843.1.1	16.9456	-3.64083	0.882314	-4.12645	3.684e-05	0.00309283	Ribulose bisphosphate carboxylase large chain
Solyc05g015847.1.1	101.491	-5.22966	0.854893	-6.11733	9.51584e-10	1.92408e-07	BED zinc finger,hAT family dimerization domain, putative
Solyc05g016005.1.1	132.9	-4.12737	0.685141	-6.02412	1.70033e-09	3.34383e-07	DNA-directed RNA polymerase subunit beta
Solyc05g016020.1.1	76.3908	-8.85401	1.32828	-6.66579	2.6324e-11	7.48331e-09	TBP-associated factor 11
Solyc05g016720.3.1	49.1049	-1.97587	0.470328	-4.20105	2.65677e-05	0.00233275	Pentatricopeptide repeat
Solyc05g018060.1.1	18.8001	-6.82436	1.33489	-5.1123	3.18256e-07	4.25013e-05	LOW QUALITY:Transducin/WD40 repeat-like superfamily protein
Solyc05g018395.1.1	202.067	-5.64639	0.537137	-10.512	7.6052e-26	8.39848e-23	Proteasome subunit alpha type
Solyc05g018436.1.1	15.8728	-5.58805	1.27125	-4.3957	1.10417e-05	0.00104286	ZF-HD homeobox protein family
Solyc05g018880.1.1	254.677	-0.966007	0.238284	-4.05402	5.03452e-05	0.00411827	Lysine-specific histone demethylase 1 like 1
Solyc05g021140.1.1	37.4953	-6.98589	1.18466	-5.89696	3.70264e-09	6.94839e-07	LOW QUALITY:Nbs-lrr resistance protein, putative
Solyc05g023660.2.1	25.4631	-3.53847	0.691316	-5.11845	3.08059e-07	4.13318e-05	LOW QUALITY:Transposase
Solyc05g024190.3.1	385.039	-3.80944	0.639179	-5.9599	2.52385e-09	4.86341e-07	Chlorophyll synthase
Solyc05g024390.1.1	75.6568	-4.72878	0.522927	-9.04289	1.52581e-19	9.52368e-17	Serine/threonine protein phosphatase 7 long form isogeny
Solyc05g025520.2.1	81.0344	-5.28441	0.97901	-5.39771	6.74977e-08	1.05326e-05	calmodulin-binding protein-like protein
Solyc05g025880.1.1	37.5287	-6.33113	1.0252	-6.17551	6.59517e-10	1.37218e-07	LOW QUALITY:Polyprotein
Solyc05g025905.1.1	106.598	1.50128	0.358476	4.18795	2.81482e-05	0.00244167	Starch synthase, chloroplastic/amyloplastic
Solyc05g026370.2.1	220.678	-6.14495	0.576967	-10.6504	1.73531e-26	2.076e-23	Guanylate-binding family protein
Solyc05g040055.1.1	38.2607	-4.08488	0.70307	-5.81006	6.24488e-09	1.12769e-06	disease resistance protein
Solyc05g041623.1.1	20.5723	-6.00305	1.17827	-5.0948	3.49117e-07	4.61928e-05	LOW QUALITY:Protein kinase superfamily protein
Solyc05g041627.1.1	18.1183	-4.64211	1.01733	-4.56303	5.0421e-06	0.00051155	QWRF motif protein
Solyc05g041770.2.1	157.609	-5.66464	0.44185	-12.8203	1.26249e-37	3.29532e-34	Guanylate-binding family protein
Solyc05g041780.1.1	43.7283	-7.19509	1.11528	-6.4514	1.10822e-10	2.91919e-08	CDPK-related protein kinase
Solyc05g042124.1.1	63.4209	-4.08865	0.580681	-7.04112	1.90695e-12	6.15194e-10	BED zinc finger,hAT family dimerization domain, putative
Solyc05g042126.1.1	119.422	-6.19616	0.612898	-10.1096	5.00856e-24	4.61633e-21	BED zinc finger,hAT family dimerization domain, putative
Solyc05g042128.1.1	37.1197	-4.96271	0.707547	-7.01397	2.31656e-12	7.30913e-10	HAT family dimerisation domain containing protein
Solyc05g044520.1.1	32.6262	-3.59694	0.701452	-5.12785	2.93062e-07	4.04539e-05	Serine/threonine protein phosphatase 7 long form isogeny
Solyc05g045955.1.1	11.7857	-7.12251	1.57693	-4.5167	6.28104e-06	0.000628366	BED zinc finger,hAT family dimerization domain, putative
Solyc05g050130.3.1	1590.16	-2.48776	0.483338	-5.14705	2.64617e-07	3.6882e-05	Acidic endochitinase
Solyc05g050490.3.1	109.033	-2.37203	0.407034	-5.82761	5.62266e-09	1.02827e-06	ATPase ASNA1 homolog
Solyc05g051100.2.1	30.6697	-2.47415	0.586482	-4.21863	2.45792e-05	0.00216478	Lysine-specific histone demethylase 1-like protein
Solyc05g051140.2.1	10.4454	-5.95798	1.41966	-4.19677	2.70743e-05	0.00236279	protein FLOWERING locus D-like protein
Solyc05g051145.1.1	21.0604	-6.98967	1.31225	-5.32648	1.00135e-07	1.52929e-05	Lysine-specific histone demethylase 1-like protein
Solyc05g053600.3.1	247.764	-4.19245	1.00171	-4.18531	2.84776e-05	0.0024628	Pleiotropic drug resistance ABC transporter
Solyc06g009960.2.1	166.369	-4.63347	0.470543	-9.84708	7.05676e-23	5.47604e-20	Elongation factor 1-alpha
Solyc06g010270.1.1	747.009	-5.34025	0.44205	-12.0806	1.33662e-33	2.74122e-30	Pentatricopeptide repeat-containing protein, putative
Solyc06g011330.2.1	100.69	-3.25253	0.589457	-5.51784	3.43184e-08	5.56695e-06	Glutamate-ammonia ligase-like protein
Solyc06g011340.1.1	16.4592	-4.72802	1.07176	-4.41145	1.0268e-05	0.00097621	gibberellin 2-beta-dioxygenase
Solyc06g017860.2.1	226.504	-5.6	0.537938	-10.4101	2.22952e-25	2.20738e-22	Carboxypeptidase
Solyc06g018004.1.1	2885.38	-5.26662	0.443642	-11.8713	1.66783e-32	3.19245e-29	tetraspanin10
Solyc06g030645.1.1	28.824	-3.70597	0.941739	-3.93524	8.31131e-05	0.0064149	MADS-box transcription factor
Solyc06g036250.1.1	272.738	-7.19468	0.746201	-9.64175	5.32738e-22	3.73072e-19	stress response NST1-like protein
Solyc06g043358.1.1	10.7128	-6.98497	1.49628	-4.66822	3.03828e-06	0.000325504	SKP1-like protein
Solyc06g048380.2.1	62.7609	-6.10333	0.811317	-7.52275	5.36379e-14	2.0534e-11	MADS-box transcription factor family protein
Solyc06g048710.2.1	37.1732	-4.21797	0.982034	-4.29514	1.74586e-05	0.0015863	Auxin-responsive GH3 family protein
Solyc06g050110.2.1	31.2984	-5.44553	0.986537	-5.51984	3.39309e-08	5.53536e-06	Gibberellin 20-oxidase
Solyc06g051140.3.1	168.446	-3.49977	0.419825	-8.33625	7.6686e-17	3.86282e-14	Ubiquitin-conjugating enzyme E2
Solyc06g051835.1.1	400.799	-6.77073	0.466804	-14.5045	1.13536e-47	4.65692e-44	BED zinc finger,hAT family dimerization domain
Solyc06g054150.1.1	105.372	-1.45878	0.326001	-4.47478	7.64903e-06	0.000741956	LOW QUALITY:17.6 kDa class II heat shock protein
Solyc06g059930.3.1	1309.75	2.06409	0.423879	4.86953	1.11866e-06	0.000131635	sesquiterpene synthase 1
Solyc06g075665.1.1	109.874	-4.66865	0.7385	-6.3218	2.58542e-10	6.08463e-08	Myb/SANT-like domain-containing protein
Solyc06g075667.1.1	48.1947	-8.1888	1.2778	-6.40852	1.46938e-10	3.65126e-08	Pentatricopeptide repeat-containing protein
Solyc06g076450.3.1	412.127	-1.57062	0.335324	-4.68389	2.81485e-06	0.000303584	Ras-related protein, expressed
Solyc07g005410.3.1	89.1718	-2.54089	0.530806	-4.78686	1.69415e-06	0.00019457	Cytochrome C oxidase, subunit VIb family protein
Solyc07g006420.1.1	187.901	-2.4306	0.61649	-3.94264	8.05895e-05	0.00627069	LOW QUALITY:transmembrane protein
Solyc07g006610.3.1	22.0803	-2.44434	0.561999	-4.34937	1.36529e-05	0.00126046	Tyrosine kinase family protein
Solyc07g007720.3.1	189.576	-5.75492	0.662559	-8.6859	3.75768e-18	2.1155e-15	Auxin response factor 2
Solyc07g015900.2.1	57.8385	-3.90487	0.598294	-6.52667	6.72488e-11	1.85658e-08	LOW QUALITY:NBS LRR disease resistance protein
Solyc07g015940.3.1	320.615	-3.43463	0.41594	-8.25751	1.48747e-16	7.2387e-14	Alkaline phytoceramidase
Solyc07g017437.1.1	60.2593	-3.63946	0.826187	-4.40513	1.05723e-05	0.00100182	3-oxo-5-alpha-steroid 4-dehydrogenase family protein
Solyc07g017902.1.1	91.0827	-3.49792	0.543866	-6.43159	1.26276e-10	3.23717e-08	HAT family dimerisation domain containing protein
Solyc07g017935.1.1	22.54	-2.7291	0.597042	-4.57103	4.85339e-06	0.00049415	DNAse I-like superfamily protein
Solyc07g018144.1.1	367.961	-1.62458	0.409229	-3.96986	7.19143e-05	0.00567253	DEAD/DEAH box RNA helicase family protein
Solyc07g018435.1.1	160.683	-3.57211	0.560816	-6.36949	1.89656e-10	4.57597e-08	Dead box ATP-dependent RNA helicase, putative
Solyc07g021330.2.1	49.6553	-2.78509	0.558912	-4.98305	6.25887e-07	7.7416e-05	Retrovirus-related Pol polyprotein from transposon TNT 1-94
Solyc07g021335.1.1	15.1014	-3.27859	0.833841	-3.93191	8.42745e-05	0.0064871	Signal recognition particle 54 kDa protein 1
Solyc07g021450.2.1	15.0155	-2.90859	0.717689	-4.05272	5.06264e-05	0.0041295	Pentatricopeptide repeat-containing protein family
Solyc07g025255.1.1	1503.76	-8.13193	0.456178	-17.8262	4.42387e-71	6.35091e-67	magnesium transporter, putative
Solyc07g026710.2.1	45.0092	-2.74545	0.466084	-5.89047	3.85107e-09	7.17999e-07	Transposon protein, putative, Mutator sub-class
Solyc07g032080.3.1	307.184	-3.73188	0.469208	-7.95358	1.812e-15	8.25814e-13	V-type proton ATPase subunit a
Solyc07g032313.1.1	1157.69	-8.19324	0.444723	-18.4232	8.55464e-76	2.45621e-71	Reverse transcriptase
Solyc07g032497.1.1	16.4216	-5.07386	1.16499	-4.35529	1.32893e-05	0.00123483	HAT family dimerisation domain containing protein
Solyc07g041023.1.1	189.502	-4.13808	0.49855	-8.30022	1.03916e-16	5.14422e-14	RING/U-box superfamily protein
Solyc07g041280.3.1	125.747	2.19121	0.45918	4.77201	1.82401e-06	0.000207821	Nitrilase/cyanide hydratase and apolipoprotein N-acyltransferase family protein
Solyc07g042480.3.1	55.813	-3.34483	0.451355	-7.41064	1.25695e-13	4.62685e-11	Carotene epsilon-monooxygenase, chloroplastic
Solyc07g042633.1.1	62.5501	-2.30104	0.439839	-5.23156	1.68082e-07	2.46223e-05	Dead box ATP-dependent RNA helicase, putative
Solyc07g043137.1.1	54.0983	-3.34228	0.848177	-3.94055	8.12964e-05	0.0063086	Serine/threonine protein phosphatase 7 long form isogeny
Solyc07g043150.1.1	91.4108	-2.2471	0.441968	-5.08431	3.68968e-07	4.83735e-05	Glycosyltransferase
Solyc07g043630.2.1	24.3807	-3.80237	0.716158	-5.3094	1.09987e-07	1.66208e-05	AMP-dependent synthetase and ligase family protein
Solyc07g045590.1.1	21.7848	-4.79938	0.906902	-5.29206	1.20945e-07	1.79927e-05	LOW QUALITY:tracheary element differentiation-related 6
Solyc07g049650.1.1	20.5638	-4.99796	0.915731	-5.45789	4.81817e-08	7.64305e-06	LOW QUALITY:josephin-like protein
Solyc07g049783.1.1	47.7359	-1.84565	0.389988	-4.73256	2.217e-06	0.000246723	nuclear poly
Solyc07g051990.2.1	9.66042	-6.8357	1.42183	-4.80766	1.52705e-06	0.000177509	Organic solute transporter ostalpha protein
Solyc07g052020.2.1	47.9418	-3.26398	0.548003	-5.95614	2.58259e-09	4.94343e-07	SNF2 domain-containing protein / helicase domain-containing protein
Solyc07g052025.1.1	46.526	-6.67821	0.956441	-6.98236	2.90271e-12	9.05897e-10	Cytochrome P450
Solyc07g055440.2.1	124.579	-4.52749	0.702747	-6.44256	1.17475e-10	3.03868e-08	Cytochrome P450
Solyc07g055460.3.1	1152.89	-5.74589	0.506536	-11.3435	7.98858e-30	1.14684e-26	Cytochrome P450
Solyc07g056640.1.1	405.557	-3.89461	1.0002	-3.89384	9.86709e-05	0.00741633	cycling DOF factor 2
Solyc07g065410.1.1	344.724	-2.74718	0.447157	-6.14365	8.06486e-10	1.64869e-07	LOW QUALITY:Melanin-concentrating hormone receptor 1
Solyc07g066485.1.1	32.6717	-4.65701	0.90923	-5.12193	3.02427e-07	4.13318e-05	cysteine-rich RLK
Solyc08g005320.3.1	65.6698	-3.56992	0.561827	-6.35412	2.09625e-10	5.01562e-08	F-box family protein
Solyc08g005680.3.1	549.89	1.81949	0.388402	4.68456	2.80565e-06	0.000303584	Z,Z-farnesyl pyrophosphate synthase
Solyc08g006280.2.1	82.9343	-4.20433	0.699769	-6.00817	1.87627e-09	3.66472e-07	Transcriptional factor B3 family protein
Solyc08g006470.3.1	338.827	-2.27295	0.406821	-5.58709	2.3091e-08	3.89993e-06	Zinc finger protein
Solyc08g007800.3.1	128.278	2.33087	0.474471	4.91258	8.98878e-07	0.000107986	SPX domain-containing family protein
Solyc08g014190.3.1	437.354	2.13537	0.546341	3.90849	9.28758e-05	0.00703601	Cytochrome P450
Solyc08g023340.3.1	166.071	-5.19639	0.688663	-7.54563	4.50109e-14	1.74642e-11	Lectin
Solyc08g029000.3.1	112.112	-2.92978	0.758816	-3.86098	0.000112933	0.00837864	Lipoxygenase
Solyc08g029404.1.1	28.5005	-3.33251	0.849225	-3.92417	8.70285e-05	0.00666337	Zinc-finger domain of monoamine-oxidase A repressor R1
Solyc08g044370.2.1	110.416	-3.41974	0.591374	-5.7827	7.35091e-09	1.30284e-06	Ulp1 protease family, C-terminal catalytic domain containing protein
Solyc08g044375.1.1	72.7429	-3.91134	0.466038	-8.39276	4.74868e-17	2.47899e-14	Replication factor-A carboxy-terminal domain protein
Solyc08g048410.2.1	45.374	-5.25843	1.13905	-4.6165	3.90263e-06	0.00040895	Ubiquitin carboxyl-terminal hydrolase-like protein
Solyc08g061273.1.1	261.538	-4.39387	0.576222	-7.6253	2.43459e-14	9.57562e-12	histone-lysine N-methyltransferase, H3 lysine-9 specific SUVH3-like protein
Solyc08g061907.1.1	78.4878	-4.41006	0.828633	-5.32208	1.02585e-07	1.55842e-05	RING/U-box superfamily protein
Solyc08g062290.3.1	2387.95	-0.974112	0.232335	-4.19271	2.75647e-05	0.0023983	Light-independent protochlorophyllide reductase subunit B
Solyc08g062540.1.1	25.3705	-4.37591	0.946049	-4.62546	3.73772e-06	0.000394549	LOW QUALITY:Zinc finger CCCH domain-containing protein
Solyc08g062580.1.1	79.4612	-4.04389	0.63214	-6.39715	1.58308e-10	3.85197e-08	Pentatricopeptide repeat-containing protein family
Solyc08g063130.3.1	270.294	-2.44909	0.569534	-4.30017	1.70666e-05	0.0015556	FAD/NAD
Solyc08g065197.1.1	40.0726	-4.6696	0.746359	-6.25651	3.93694e-10	8.83105e-08	Ulp1 protease family, C-terminal catalytic domain containing protein
Solyc08g065590.2.1	115.523	-2.04773	0.474554	-4.31506	1.59558e-05	0.00145899	Vacuolar processing enzyme
Solyc08g065910.1.1	48.6729	-4.00835	0.816168	-4.91117	9.05326e-07	0.000108307	blind-like5
Solyc08g066920.2.1	312.786	-6.88939	0.497293	-13.8538	1.20651e-43	4.33016e-40	ATP/ADP transporter
Solyc08g068850.3.1	126.305	-3.73126	0.53798	-6.93569	4.04252e-12	1.24805e-09	Proton pump interactor 1
Solyc08g079310.3.1	299.027	-2.38408	0.400644	-5.95062	2.67126e-09	5.04587e-07	Cytochrome P450 family protein
Solyc09g005520.2.1	33.2427	-5.33404	1.27636	-4.17909	2.92673e-05	0.00252349	LOW QUALITY:F-box family protein, putative
Solyc09g010740.3.1	148.07	-1.77063	0.356094	-4.97236	6.61436e-07	8.11588e-05	Cysteine proteinase inhibitor
Solyc09g011937.1.1	50.2835	-5.38775	0.8385	-6.42546	1.3147e-10	3.3405e-08	Ulp1 protease family protein
Solyc09g012010.1.1	20.514	-3.30588	0.844152	-3.91621	8.99523e-05	0.00685069	LOW QUALITY:F-box family protein
Solyc09g014270.1.1	13.9607	-3.73704	0.936413	-3.99081	6.58493e-05	0.00522283	LOW QUALITY:Pentatricopeptide repeat-containing protein, putative
Solyc09g014360.2.1	15.4682	-7.51402	1.35387	-5.55002	2.85637e-08	4.71334e-06	Casein kinase II subunit alpha-1
Solyc09g014977.1.1	69.6236	-4.61941	0.553568	-8.3448	7.13349e-17	3.65744e-14	BED zinc finger,hAT family dimerization domain, putative
Solyc09g015035.1.1	80.4455	-5.46953	0.624351	-8.76033	1.94673e-18	1.14071e-15	Pinene synthase, chloroplastic
Solyc09g015130.3.1	30.5379	-4.75806	0.766445	-6.20796	5.36771e-10	1.15013e-07	D-alanine-D-alanine ligase family
Solyc09g015140.2.1	57.6964	-5.16229	0.663776	-7.77715	7.41744e-15	3.17865e-12	Replication protein A 70 kDa DNA-binding subunit B
Solyc09g015617.1.1	31.0581	-4.10356	0.797257	-5.1471	2.64551e-07	3.6882e-05	Chlorophyllide a oxygenase
Solyc09g015630.2.1	32.3657	-3.9134	0.798433	-4.90135	9.51804e-07	0.000113395	Chlorophyllide a oxygenase
Solyc09g018610.1.1	22.0194	-8.02407	1.37879	-5.81964	5.89738e-09	1.07168e-06	LOW QUALITY:Mitochondrial ATP synthase subunit G protein
Solyc09g018900.2.1	39.948	1.984	0.475362	4.17367	2.99737e-05	0.00256897	SCP1-like small phosphatase 4
Solyc09g020065.1.1	43.8248	-4.08844	0.78708	-5.19444	2.0534e-07	2.97763e-05	ARM repeat superfamily protein
Solyc09g031547.1.1	130.649	-2.54491	0.589054	-4.32033	1.55798e-05	0.00142916	DNA/RNA polymerases superfamily protein
Solyc09g042267.1.1	37.7178	-2.92972	0.654473	-4.47646	7.58897e-06	0.000738625	AT hook motif-containing protein, putative, expressed
Solyc09g042270.1.1	56.8945	-4.96905	0.776733	-6.39737	1.58074e-10	3.85197e-08	PIF1-like helicase
Solyc09g042290.2.1	53.6995	-5.68813	0.694284	-8.1928	2.55211e-16	1.20125e-13	Pentatricopeptide repeat-containing protein
Solyc09g042300.2.1	24.2877	-4.41979	0.996854	-4.43374	9.26132e-06	0.00088637	Pleiotropic drug resistance ABC transporter
Solyc09g042305.1.1	228.477	-6.21243	0.632315	-9.8249	8.79615e-23	6.47577e-20	Chaperonin CPN60-2, mitochondrial
Solyc09g042722.1.1	93.2131	-4.2612	0.600439	-7.09682	1.27665e-12	4.21322e-10	Sentrin-specific protease 1
Solyc09g055830.1.1	28.7608	2.44226	0.511254	4.77699	1.77934e-06	0.00020354	cation/hydrogen exchanger family protein
Solyc09g056185.1.1	83.4438	-5.4934	0.630884	-8.70747	3.10739e-18	1.78439e-15	LOW QUALITY:HAT family dimerisation domain containing protein
Solyc09g057587.1.1	34.6345	-4.55446	0.722089	-6.30735	2.83862e-10	6.62623e-08	Cytochrome P450, putative
Solyc09g059020.3.1	96.2178	-2.48746	0.543422	-4.57739	4.70808e-06	0.00048278	Quinone-oxidoreductase QR1
Solyc09g059085.1.1	35.049	-3.76778	0.836097	-4.50639	6.59391e-06	0.000652843	DNA-directed RNA polymerase subunit beta
Solyc09g061395.1.1	106.949	-6.85582	0.752275	-9.11345	7.98044e-20	5.2076e-17	Ulp1 protease family, C-terminal catalytic domain containing protein
Solyc09g062960.2.1	31.4659	-4.45673	0.915204	-4.86966	1.11791e-06	0.000131635	LOW QUALITY:Chaperone DnaJ-domain superfamily protein
Solyc09g064277.1.1	37.231	-3.42928	0.745038	-4.60282	4.16801e-06	0.000433594	Myb/SANT-like DNA-binding domain protein
Solyc09g064760.2.1	70.6533	-7.26864	1.07162	-6.78282	1.17853e-11	3.45284e-09	Exonuclease family protein
Solyc09g064940.2.1	359.218	-1.30303	0.257705	-5.05628	4.27503e-07	5.50425e-05	Phenazine biosynthesis PhzC/PhzF family protein
Solyc09g065080.2.1	64.0658	-3.68932	0.500124	-7.37681	1.62125e-13	5.89232e-11	RNA-binding
Solyc09g066030.2.1	127.476	-3.61044	0.623389	-5.79163	6.97054e-09	1.24309e-06	Homeobox leucine zipper protein
Solyc09g066040.1.1	16.5512	-4.32605	0.951175	-4.54812	5.41279e-06	0.000543399	LOW QUALITY:Subtilisin-like serine endopeptidase family protein
Solyc09g066050.2.1	111.516	-3.86007	0.74994	-5.14718	2.64433e-07	3.6882e-05	Homeobox leucine zipper protein
Solyc09g066060.2.1	228.809	-4.84508	0.47938	-10.107	5.14497e-24	4.61633e-21	Homeobox-leucine zipper family protein
Solyc09g066070.3.1	295.47	-5.76074	0.742469	-7.75889	8.56741e-15	3.51411e-12	Homeobox leucine zipper protein
Solyc09g066150.1.1	212.564	-1.38256	0.350223	-3.94765	7.89212e-05	0.00615757	Cytochrome P450, putative
Solyc09g074040.1.1	930.945	-1.13862	0.240908	-4.72636	2.28581e-06	0.000253398	Core-2/I-branching beta-1,6-N-acetylglucosaminyltransferase family protein
Solyc09g074190.2.1	63.1957	-3.85428	0.591193	-6.5195	7.05424e-11	1.92896e-08	RING/U-box superfamily protein, putative
Solyc09g074200.2.1	30.3096	-3.05445	0.682297	-4.47672	7.58001e-06	0.000738625	RING/U-box superfamily protein
Solyc09g082220.1.1	66.1329	-3.1291	0.496854	-6.29782	3.01868e-10	6.98971e-08	LOW QUALITY:Acetyltransferase
Solyc09g082230.1.1	110.718	-3.10604	0.739513	-4.20012	2.66777e-05	0.00233528	LOW QUALITY:N-acetyltransferase, putative
Solyc09g082550.3.1	107.902	2.46469	0.46921	5.25285	1.49767e-07	2.20519e-05	Sulfate transporter
Solyc09g089780.3.1	100.719	-2.88597	0.584829	-4.93473	8.02634e-07	9.76492e-05	2-oxoglutarate
Solyc09g091620.2.1	95.4928	-3.7378	0.760303	-4.91619	8.8243e-07	0.000106821	Protein disulfide-isomerase
Solyc09g091630.1.1	14.9331	-4.93056	1.04971	-4.69705	2.63945e-06	0.000289252	C2 domain-containing protein / GRAM domain-containing protein
Solyc10g007280.3.1	1811.26	-3.14896	0.813832	-3.8693	0.000109148	0.00811879	P-loop containing nucleoside triphosphate hydrolases superfamily protein
Solyc10g007360.3.1	65.5434	-2.17379	0.347093	-6.26284	3.78039e-10	8.6145e-08	Protein DETOXIFICATION
Solyc10g008170.3.1	59.2517	-3.21367	0.577042	-5.56921	2.55895e-08	4.27166e-06	26S proteasome regulatory subunit
Solyc10g012005.1.1	154.062	-5.11112	0.727466	-7.02592	2.12656e-12	6.78418e-10	LOW QUALITY:HAT family dimerisation domain containing protein
Solyc10g018190.2.1	626.352	-2.16471	0.528485	-4.09606	4.20237e-05	0.00348724	2-oxoglutarate
Solyc10g018393.1.1	1785.63	-9.13957	0.620675	-14.7252	4.44022e-49	2.54975e-45	Polyprotein
Solyc10g018780.2.1	178.344	1.17838	0.269649	4.37005	1.24219e-05	0.00116175	Squamosa promoter binding protein 8a
Solyc10g026527.1.1	68.1785	-6.27199	0.802608	-7.81451	5.51793e-15	2.40047e-12	Cytochrome P450, putative
Solyc10g047778.1.1	237.519	-7.13314	0.544311	-13.1049	3.08688e-39	8.86304e-36	LOW QUALITY:HAT family dimerisation domain containing protein, expressed
Solyc10g047823.1.1	38.4333	-3.12892	0.753382	-4.15316	3.27908e-05	0.00277726	Ulp1 protease family protein
Solyc10g050050.1.1	23.3463	-4.88812	0.854569	-5.71998	1.06534e-08	1.86512e-06	LOW QUALITY:Nucleotide binding site-leucine rich repeat protein
Solyc10g050063.1.1	131.208	-3.81605	0.897649	-4.25115	2.12672e-05	0.00189635	Transcription complex
Solyc10g050778.1.1	85.4517	-4.60701	0.634176	-7.26456	3.74253e-13	1.31043e-10	Ulp1 protease family, C-terminal catalytic domain containing protein
Solyc10g051140.2.1	66.0807	1.47012	0.375741	3.9126	9.13072e-05	0.00693548	Enhanced downy mildew 2, putative isoform 1
Solyc10g051273.1.1	28.8306	-5.53347	0.88572	-6.24743	4.17267e-10	9.21582e-08	Ulp1 protease family, C-terminal catalytic domain containing protein
Solyc10g052490.2.1	774.193	3.59315	0.667403	5.38377	7.29407e-08	1.13204e-05	Isoflavone reductase homolog
Solyc10g052600.1.1	92.125	-2.09988	0.542615	-3.86992	0.000108871	0.00811879	LOW QUALITY:S-adenosyl-L-methionine-dependent methyltransferases superfamily protein
Solyc10g052800.1.1	16.4392	-4.52014	1.10187	-4.10223	4.09185e-05	0.00340537	LOW QUALITY:NADH dehydrogenase subunit 7
Solyc10g052810.1.1	9.16133	-6.7585	1.43537	-4.70853	2.49512e-06	0.000274482	LOW QUALITY:NAC domain protein 13
Solyc10g052873.1.1	95.3084	-7.28894	0.809101	-9.00869	2.08538e-19	1.27395e-16	Inositol-tetrakisphosphate 1-kinase 5
Solyc10g052875.1.1	93.1726	-4.71138	0.470619	-10.011	1.36316e-23	1.15115e-20	K-box region and MADS-box transcription factor family protein
Solyc10g054410.1.1	254.806	-7.5334	0.662646	-11.3687	5.98947e-30	9.05103e-27	LOW QUALITY:NAC
Solyc10g055050.2.1	54.3305	-4.45501	0.721301	-6.17635	6.55995e-10	1.37218e-07	CC-NBS-LRR disease resistance protein
Solyc10g055060.2.1	36.9972	-4.06493	0.762232	-5.33293	9.66428e-08	1.48385e-05	Nucleotide binding site-leucine rich repeat protein
Solyc10g055110.2.1	6.97307	-6.36551	1.49594	-4.25519	2.08868e-05	0.00187407	LOW QUALITY:Disease resistance protein
Solyc10g055120.1.1	27.6282	-3.20913	0.637316	-5.03538	4.76892e-07	6.08557e-05	Nucleotide binding site-leucine rich repeat protein
Solyc10g055270.1.1	76.6332	-4.00498	0.788815	-5.07722	3.83003e-07	4.9829e-05	LOW QUALITY:F-box protein interaction domain containing protein
Solyc10g055310.1.1	9.54466	-5.83529	1.51699	-3.84663	0.000119752	0.00883885	LOW QUALITY:Protein kinase, putative
Solyc10g055570.2.1	42.2147	-4.31407	0.802933	-5.37289	7.74838e-08	1.19608e-05	SKP1-like protein
Solyc10g055590.1.1	49.1409	-5.52031	0.976997	-5.65028	1.60186e-08	2.75404e-06	Skp1
Solyc10g075067.1.1	32.2372	-3.85197	0.682482	-5.64407	1.66079e-08	2.83837e-06	Ubiquitin-conjugating enzyme family protein
Solyc10g076370.2.1	45.2273	-2.34662	0.44933	-5.22248	1.76546e-07	2.57309e-05	Dehydration-responsive element binding protein
Solyc10g080395.1.1	21.335	-4.76299	1.07446	-4.43291	9.29677e-06	0.000886807	BED zinc finger,hAT family dimerization domain
Solyc10g081940.2.1	89.2156	-1.67026	0.372035	-4.48951	7.1386e-06	0.00070193	Exocyst complex component 7
Solyc11g005480.2.1	34.1653	-3.83904	0.724747	-5.29708	1.1767e-07	1.76886e-05	Citrate binding protein
Solyc11g007400.1.1	372.46	-2.08355	0.380164	-5.48067	4.23714e-08	6.7587e-06	LOW QUALITY:Receptor-like protein kinase
Solyc11g007420.1.1	69.1637	-2.66098	0.512922	-5.18789	2.1269e-07	3.03818e-05	LOW QUALITY:Receptor-like protein kinase
Solyc11g008530.2.1	752.802	-3.3777	0.373048	-9.05431	1.37431e-19	8.76872e-17	Dicer-like 2d
Solyc11g008540.2.1	2742.72	-1.35715	0.347306	-3.90765	9.31982e-05	0.00704186	Dicer-like 2b
Solyc11g011940.2.1	70.2919	-2.31012	0.591928	-3.90271	9.51223e-05	0.00716838	Homeobox-leucine zipper family protein
Solyc11g017478.1.1	17.9433	-5.92216	1.24909	-4.74118	2.12475e-06	0.000238304	CBS domain protein with a domain protein
Solyc11g018833.1.1	24.6176	-8.18539	1.33236	-6.14352	8.07137e-10	1.64869e-07	ARM repeat superfamily protein
Solyc11g018837.1.1	48.9402	-4.58077	0.833267	-5.49736	3.8552e-08	6.21857e-06	WD-40 repeat family protein / beige-like protein
Solyc11g020305.1.1	66.2603	-2.41223	0.506283	-4.76459	1.89234e-06	0.000214755	Photosystem I assembly protein Ycf4
Solyc11g028175.1.1	121.953	-5.73723	0.726463	-7.89748	2.84597e-15	1.27677e-12	BED zinc finger,hAT family dimerization domain, putative
Solyc11g028180.1.1	22.8882	-5.59955	0.985804	-5.68019	1.34549e-08	2.34131e-06	DNA replication helicase
Solyc11g040177.1.1	61.2986	-3.37191	0.449652	-7.49894	6.43356e-14	2.43053e-11	LOW QUALITY:BED zinc finger,hAT family dimerization domain, putative
Solyc11g042740.2.1	38.8192	-4.58461	1.07461	-4.26632	1.98728e-05	0.00178867	Eukaryotic initiation factor 4A-2
Solyc11g044455.1.1	256.449	-3.61038	0.46673	-7.73549	1.03006e-14	4.1655e-12	Serine/threonine protein phosphatase 7 long form isogeny
Solyc11g050938.1.1	37.3477	-4.54905	0.939171	-4.84369	1.27451e-06	0.000149363	Peroxisomal
Solyc11g067270.1.1	60.7668	-2.94759	0.615298	-4.79051	1.66355e-06	0.000191823	Acylsugar acyltransferase 3
Solyc11g069700.2.1	849.182	-3.32058	0.33796	-9.82536	8.75609e-23	6.47577e-20	Elongation factor 1-alpha
Solyc11g071427.1.1	60.9017	-1.80981	0.45018	-4.0202	5.81485e-05	0.00466358	multidrug resistance-associated protein 6
Solyc12g006380.2.1	1660.58	-3.75113	0.502201	-7.46938	8.05745e-14	3.00449e-11	2-oxoglutarate-dependent dioxygenase
Solyc12g006770.1.1	149.887	-4.2329	0.966008	-4.38185	1.17678e-05	0.00110779	glutathione S-transferase zeta 1
Solyc12g008800.2.1	1359.02	1.49551	0.230821	6.47908	9.22849e-11	2.45341e-08	Myb-like transcription factor family protein, putative
Solyc12g009310.2.1	6250.26	-1.11527	0.218752	-5.09833	3.4266e-07	4.55484e-05	Protein kinase superfamily protein
Solyc12g010410.2.1	103.991	-2.77387	0.605903	-4.57808	4.69267e-06	0.00048278	Homeobox protein knotted-1, putative
Solyc12g010800.2.1	493.053	-1.32826	0.342758	-3.87522	0.00010653	0.00796534	BZIP family transcription factor
Solyc12g010950.2.1	227.886	-2.17781	0.327208	-6.65574	2.81875e-11	7.9345e-09	NADP-dependent alkenal double bond reductase
Solyc12g011120.2.1	35.9665	-2.90598	0.709739	-4.09443	4.23209e-05	0.00350178	Glucose-1-phosphate adenylyltransferase
Solyc12g017800.2.1	32.3952	-3.1001	0.730973	-4.24107	2.2246e-05	0.00197748	NBS-LRR class disease resistance protein
Solyc12g019345.1.1	38.7334	-3.70774	0.655495	-5.65639	1.54588e-08	2.67382e-06	Reverse transcriptase
Solyc12g035195.1.1	243.974	-5.66618	0.63955	-8.85965	8.02695e-19	4.80145e-16	Tetratricopeptide repeat
Solyc12g035710.2.1	114.738	1.69596	0.407165	4.16529	3.10954e-05	0.00265717	DUF21 domain-containing protein
Solyc12g036285.1.1	100.551	-3.48639	0.800971	-4.3527	1.34469e-05	0.00124545	cryptochrome 2
Solyc12g036870.2.1	23.1193	-3.33563	0.738732	-4.51535	6.32122e-06	0.00063019	Myb/SANT-like DNA-binding domain protein
Solyc12g038220.2.1	63.2656	-2.79114	0.674305	-4.13929	3.48383e-05	0.00293337	zinc induced facilitator-like 1
Solyc12g038350.2.1	561.547	-4.42855	0.421011	-10.5188	7.07441e-26	8.12482e-23	UDP-glucose 6-dehydrogenase 1
Solyc12g040790.2.1	8091.73	4.0283	0.687799	5.8568	4.71873e-09	8.68488e-07	Phosphoethanolamine N-methyltransferase
Solyc12g042117.1.1	32.2366	3.16167	0.724578	4.36346	1.28022e-05	0.00119343	Transmembrane protein, putative
Solyc12g042120.2.1	30.2173	4.52688	0.810688	5.584	2.35048e-08	3.94661e-06	potassium transporter 2
Solyc12g042483.1.1	459.074	-6.42434	0.477819	-13.4451	3.28871e-41	1.04917e-37	Myb/SANT-like DNA-binding domain protein
Solyc12g042800.2.1	217.862	-4.44651	0.455497	-9.76189	1.64063e-22	1.17764e-19	dsRNA-binding domain-like superfamily protein
Solyc12g044450.2.1	47.0777	1.90592	0.481055	3.96196	7.43374e-05	0.00583163	Trichome birefringence-like protein
Solyc12g044520.2.1	43.4041	-2.32661	0.454394	-5.12025	3.05136e-07	4.13318e-05	Glutathione S-transferase
Solyc12g044530.2.1	89.3763	-4.40989	0.797891	-5.52693	3.25885e-08	5.34675e-06	Glutathione S-transferase
Solyc12g049235.1.1	17.3509	-5.28985	1.06857	-4.9504	7.40609e-07	9.04867e-05	LOW QUALITY:BED zinc finger,hAT family dimerization domain, putative
Solyc12g049613.1.1	443.086	-4.55257	0.487458	-9.33942	9.68662e-21	6.46796e-18	Glycosyltransferase
Solyc12g049617.1.1	899.638	-3.45267	0.344713	-10.0161	1.29547e-23	1.12714e-20	Glycosyltransferase
Solyc12g056460.2.1	254.522	2.43032	0.419008	5.80018	6.62439e-09	1.18875e-06	MADS box transcription factor
Solyc12g056670.1.1	694.068	-8.63315	0.592798	-14.5634	4.80016e-48	2.29704e-44	LOW QUALITY:Superoxide dismutase [Cu-Zn]
Solyc12g062733.1.1	14.0546	-4.58565	1.08465	-4.22776	2.36027e-05	0.00208517	Tropomyosin GRF zinc finger protein
Solyc12g088590.1.1	8.51328	-6.65376	1.72492	-3.85743	0.000114587	0.00847943	LOW QUALITY:F-box-like/WD repeat-containing protein TBL1XR1
Solyc12g100010.1.1	275.542	-2.81605	0.59771	-4.71139	2.46033e-06	0.000271696	Leucine-rich-repeat receptor-like protein
