# Supplementary material for: Transposon age and non-CG methylation
Source: Nat Commun. 2020 Mar 6;11:1221. doi: 10.1038/s41467-020-14995-6 (PMC7060349; doi:10.1038/s41467-020-14995-6)
Supplement: Supplementary file 5 — Supplementary Data 2 [file 41467_2020_14995_MOESM5_ESM.xlsx]

## Sheet: Sheet1
Supplementary Data 2. Differential expressed genes between WT and cmt3a.
gene	baseMean	log2FoldChange	lfcSE	stat	pvalue	padj	gene description	colour annotation for gene description
Solyc00g005084.1.1	70.7352	-3.82082	0.600975	-6.3577	2.04799e-10	4.57276e-08	UDP-Glycosyltransferase superfamily protein	high possibility of mis-annotated TE
Solyc00g005092.1.1	488.47	-3.6405	0.503776	-7.22643	4.95873e-13	1.57271e-10	Serine/threonine phosphatase-like protein	low quality annotation
Solyc00g005094.1.1	995.2	-3.42715	0.598899	-5.72242	1.05017e-08	1.86689e-06	Glucose-6-phosphate 1-dehydrogenase 3, chloroplastic	Non-coding RNA
Solyc00g007225.1.1	39.8226	-6.00041	0.882144	-6.80208	1.03121e-11	2.87809e-09	LOW QUALITY:BED zinc finger,hAT family dimerization domain, putative
Solyc00g009760.2.1	120.667	4.66198	1.12735	4.13534	3.54431e-05	0.00281265	LOW QUALITY:Senescence-associated protein
Solyc00g010750.2.1	43.3411	-4.1063	0.588302	-6.9799	2.95381e-12	8.41232e-10	Guanylate-binding family protein
Solyc00g011160.2.1	3243.37	5.61209	1.45812	3.84887	0.000118666	0.00779286	Glucan endo-1,3-beta-glucosidase, basic vacuolar isoform
Solyc00g020540.2.1	104.383	-2.75375	0.572567	-4.80949	1.51317e-06	0.00017597	Aminotransferase-like protein
Solyc00g147570.3.1	52.6108	-2.90701	0.582948	-4.98674	6.14079e-07	7.72025e-05	villin 2
Solyc00g172410.2.1	59.2072	-6.09224	1.17903	-5.16716	2.37684e-07	3.36739e-05	Nucleic acid-binding, OB-fold
Solyc00g173430.2.1	25.9328	-5.38495	1.10616	-4.86816	1.12643e-06	0.00013493	LOW QUALITY:Poly
Solyc00g265110.3.1	27.6412	-3.76211	0.905508	-4.1547	3.25718e-05	0.00264	RNA-binding Nova-1
Solyc01g005000.3.1	1014.61	1.48985	0.369404	4.03311	5.50444e-05	0.00407504	Glutamate decarboxylase
Solyc01g005410.3.1	1424.66	-1.29191	0.319716	-4.04082	5.3264e-05	0.00396427	Caleosin-related family protein
Solyc01g007190.3.1	530.67	-2.56158	0.257835	-9.93498	2.93249e-23	2.82227e-20	LOW QUALITY:UvrABC system protein A
Solyc01g008510.3.1	220.148	-3.19266	0.739606	-4.31671	1.58373e-05	0.0013988	Photosystem II 5 kDa protein
Solyc01g008670.3.1	560.37	1.86205	0.375228	4.96244	6.96114e-07	8.63491e-05	Cytochrome P450
Solyc01g010170.2.1	78.7351	-1.73704	0.389458	-4.46015	8.19038e-06	0.000793728	Beta-glucosidase, putative
Solyc01g010400.1.1	20.9403	-3.71588	0.729277	-5.09529	3.48213e-07	4.58426e-05	Ripening related protein family
Solyc01g010506.1.1	144.98	-3.76648	0.545397	-6.90593	4.98744e-12	1.40606e-09	methylcrotonyl-CoA carboxylase alpha chain
Solyc01g010508.1.1	62.5044	-2.17815	0.391476	-5.56395	2.63731e-08	4.43418e-06	WD-40 repeat family protein / beige-like protein
Solyc01g010937.1.1	352.463	-5.87179	0.559104	-10.5021	8.44453e-26	1.0713e-22	LOW QUALITY:BED zinc finger,hAT family dimerization domain
Solyc01g014530.2.1	35.9852	-4.2738	0.910317	-4.69485	2.66808e-06	0.000294332	LOW QUALITY:Serine/threonine-protein kinase
Solyc01g015000.3.1	71.7326	-3.66896	0.462143	-7.93902	2.03783e-15	9.63997e-13	3-oxoacyl-[acyl-carrier-protein] synthase
Solyc01g015010.1.1	15.6708	-4.71935	0.990495	-4.76464	1.89192e-06	0.000216408	LOW QUALITY:Pseudouridine synthase family protein
Solyc01g016720.2.1	24.8244	-3.11511	0.759565	-4.10117	4.11065e-05	0.00321367	Disease resistance protein
Solyc01g017730.1.1	23.2538	-3.37699	0.877642	-3.8478	0.000119184	0.00780854	LOW QUALITY:ARM repeat superfamily protein
Solyc01g017823.1.1	121.522	-3.51733	0.806126	-4.36325	1.28142e-05	0.0011463	Dead box ATP-dependent RNA helicase, putative
Solyc01g020371.1.1	17.6169	-5.29951	1.04892	-5.05234	4.3642e-07	5.63911e-05	LOW QUALITY:GRF zinc finger family protein
Solyc01g020376.1.1	185.486	-2.05956	0.414719	-4.96617	6.82865e-07	8.50838e-05	Protein Ycf2
Solyc01g057580.1.1	103.727	-3.47004	0.479609	-7.23514	4.6506e-13	1.49194e-10	LOW QUALITY:Kinase, putative
Solyc01g057705.1.1	47.6213	-3.48192	0.772525	-4.5072	6.56899e-06	0.000657135	Histidyl-tRNA synthetase
Solyc01g058210.2.1	61.9724	-4.24945	0.799179	-5.31727	1.05336e-07	1.61534e-05	HCO3- transporter family
Solyc01g058500.3.1	1267.18	6.03912	1.57677	3.83006	0.000128112	0.00831539	LOW QUALITY:TBP-associated factor 2
Solyc01g065985.1.1	34.8152	-2.87372	0.499801	-5.74973	8.9388e-09	1.6306e-06	Elongation factor G, III-V domain-containing protein
Solyc01g066440.3.1	202.039	1.35419	0.347023	3.90232	9.52745e-05	0.00653344	Acyl-CoA N-acyltransferases
Solyc01g066613.1.1	844.171	-5.9563	0.403342	-14.7674	2.3788e-49	1.32784e-45	Guanylate-binding family protein
Solyc01g067510.3.1	1865.97	1.25916	0.244443	5.15113	2.58918e-07	3.6132e-05	Kinase family protein
Solyc01g080725.1.1	51.2872	-2.12269	0.446353	-4.75564	1.97819e-06	0.000225352	Ulp1 protease family, C-terminal catalytic domain containing protein
Solyc01g086660.2.1	124.668	-4.48724	0.597982	-7.50396	6.19168e-14	2.33527e-11	LOW QUALITY:agenet domain protein
Solyc01g086670.3.1	504.872	-2.89692	0.633378	-4.57377	4.79025e-06	0.000499204	LOW QUALITY:Expressed protein-RZ53
Solyc01g086760.3.1	370.447	-8.47702	0.689637	-12.292	9.99993e-35	2.14691e-31	Histone H3
Solyc01g086800.3.1	63.069	-9.53245	1.33198	-7.15659	8.27115e-13	2.56498e-10	Histone H3
Solyc01g088310.3.1	258.353	2.05578	0.505417	4.0675	4.75202e-05	0.00360786	Geranylgeranyl reductase
Solyc01g090800.3.1	381.604	1.22238	0.322827	3.78648	0.000152799	0.0094559	cyclinU2_1
Solyc01g094110.3.1	66.442	-3.99292	0.994679	-4.01428	5.96283e-05	0.00437954	11S globulin seed storage protein 2
Solyc01g095500.3.1	93.203	-1.95135	0.370037	-5.27339	1.33927e-07	1.98825e-05	Sl Cytokinin Response Factor 5
Solyc01g098720.3.1	74.0091	2.82442	0.689316	4.09742	4.17784e-05	0.00325708	basic helix-loop-helix
Solyc01g098950.2.1	69.7143	-2.35377	0.499049	-4.7165	2.39933e-06	0.000267862	Glyceraldehyde-3-phosphate dehydrogenase
Solyc01g103310.3.1	372.835	-1.97295	0.310167	-6.36092	2.0055e-10	4.51399e-08	Binding protein, putative isoform 3
Solyc01g105800.3.1	1648.72	2.19576	0.469338	4.67841	2.89109e-06	0.00031397	MADS box transcription factor
Solyc01g107400.2.1	265.165	-4.11287	0.549016	-7.49134	6.81716e-14	2.50351e-11	IAA-amido synthetase
Solyc01g107890.3.1	607.784	1.06807	0.242553	4.40343	1.0655e-05	0.00099459	Filament-like plant protein
Solyc01g111570.3.1	3057.81	1.43994	0.31766	4.53296	5.81634e-06	0.00059463	Kinase family protein
Solyc02g005185.1.1	22.7002	-2.12663	0.563494	-3.774	0.000160652	0.00987622	COP1-interactive protein 1
Solyc02g005490.3.1	131.469	-5.06594	0.625389	-8.10046	5.47509e-16	2.77836e-13	60S acidic ribosomal protein family
Solyc02g005517.1.1	70.8057	-2.20268	0.434263	-5.07222	3.93191e-07	5.1521e-05	PIF1-like helicase
Solyc02g012010.2.1	100.611	-1.50293	0.35661	-4.21449	2.50338e-05	0.00212369	ATP synthase subunit alpha, chloroplastic
Solyc02g014847.1.1	82.5742	-3.40541	0.533268	-6.38593	1.70355e-10	3.92942e-08	Replication protein A 70 kDa DNA-binding subunit B
Solyc02g024075.1.1	135.085	-2.74907	0.601292	-4.57194	4.83232e-06	0.000501375	TIR-NBS-LRR class disease resistance protein
Solyc02g030280.1.1	23.2943	-4.60491	0.786768	-5.85295	4.82936e-09	9.29568e-07	LOW QUALITY:Disease resistance protein
Solyc02g030480.3.1	1401.52	2.04229	0.457671	4.46236	8.10624e-06	0.000788311	Alcohol dehydrogenase, putative
Solyc02g032850.3.1	3632.03	-3.64049	0.371627	-9.79608	1.17035e-22	1.05369e-19	Phytoalexin-deficient 4-1 protein
Solyc02g037550.3.1	312.084	3.73045	0.777654	4.79705	1.61016e-06	0.000186472	Auxin efflux carrier family protein
Solyc02g037595.1.1	168.902	-4.72469	0.770867	-6.12905	8.84028e-10	1.84129e-07	Guanylate-binding family protein
Solyc02g037640.2.1	63.0001	-3.53814	0.844896	-4.18766	2.81841e-05	0.00234113	LOW QUALITY:DNA helicase homolog, putative
Solyc02g038640.2.1	61.619	-9.49879	1.3445	-7.06493	1.60698e-12	4.77137e-10	Maturase K
Solyc02g038650.1.1	30.6951	-2.04889	0.495332	-4.13639	3.52817e-05	0.00281265	LOW QUALITY:Tetratricopeptide repeat 5
Solyc02g044030.1.1	37.7915	-4.91257	0.831871	-5.90544	3.51699e-09	6.86428e-07	C2 calcium/lipid-binding and GRAM domain protein
Solyc02g044040.2.1	25.8696	-4.48375	1.02463	-4.37597	1.20894e-05	0.00110628	Dihydroorotate dehydrogenase family protein
Solyc02g044050.1.1	167.427	-4.75127	0.73181	-6.4925	8.44261e-11	2.10387e-08	LOW QUALITY:Multidrug resistance protein ABC transporter family protein
Solyc02g055530.3.1	115.786	-2.74172	0.427248	-6.41717	1.38832e-10	3.34035e-08	Pleiotropic drug resistance ABC transporter
Solyc02g061990.3.1	114.403	3.10651	0.735189	4.22546	2.38448e-05	0.00203519	Bzip transcription factor
Solyc02g063255.1.1	149.025	4.05117	0.551506	7.34564	2.04769e-13	6.88568e-11	Enolase
Solyc02g066830.3.1	146.176	-1.24169	0.328512	-3.77975	0.000156986	0.00967217	Nuclear transport factor 2 family protein with RNA binding domain isoform 2
Solyc02g067700.1.1	61.337	3.35234	0.53357	6.28285	3.32417e-10	7.30531e-08	RING/U-box superfamily protein, putative
Solyc02g071090.3.1	382.967	2.19148	0.565693	3.87397	0.000107077	0.00714955	Purine permease
Solyc02g072440.3.1	121.013	3.04299	0.608381	5.00178	5.68023e-07	7.20184e-05	Leucine-rich repeat protein kinase family protein, putative
Solyc02g073570.1.1	39.7853	-2.2249	0.514947	-4.32063	1.55585e-05	0.00138277	LOW QUALITY:transcription factor-like protein
Solyc02g077590.1.1	81.9664	2.2178	0.394559	5.62096	1.89897e-08	3.21214e-06	Homeobox-leucine zipper protein family
Solyc02g077610.3.1	923.445	-2.6153	0.448093	-5.83652	5.33037e-09	1.01204e-06	NAC domain-containing protein
Solyc02g077940.1.1	93.2056	2.06774	0.399675	5.17355	2.29693e-07	3.27078e-05	LOW QUALITY:Disease resistance protein
Solyc02g078950.3.1	813.344	1.1802	0.266576	4.42725	9.54414e-06	0.000899922	Beta-galactosidase
Solyc02g079170.3.1	777.024	-1.57722	0.31818	-4.95702	7.1583e-07	8.84018e-05	External alternative NAD
Solyc02g080370.3.1	22059.7	-1.47701	0.371198	-3.97903	6.9196e-05	0.00496468	obamovirus multiplication 1
Solyc02g080465.1.1	22.2667	-2.20424	0.540166	-4.08067	4.49058e-05	0.00345267	Protein kinase family protein
Solyc02g081340.3.1	431.309	3.57506	0.812402	4.4006	1.07952e-05	0.00100431	Glutathione S-transferase
Solyc02g082260.3.1	1096.09	2.48905	0.615888	4.0414	5.31319e-05	0.00396427	3-hydroxy-3-methylglutaryl CoA reductase
Solyc02g083860.3.1	1583.01	3.05893	0.664973	4.60008	4.22337e-06	0.000448546	flavanone 3-dioxygenase
Solyc02g084210.1.1	55.3445	1.72922	0.410622	4.21121	2.54005e-05	0.00214826	GDP-mannose 4,6 dehydratase 1
Solyc02g084280.3.1	173.992	-2.49237	0.595872	-4.18273	2.88027e-05	0.00237836	Nuclear pore complex protein Nup98b
Solyc02g084720.3.1	1421.25	1.48775	0.377574	3.9403	8.13805e-05	0.00572123	beta-galactosidase 6
Solyc02g085020.3.1	337.273	4.30844	0.894233	4.81803	1.44982e-06	0.000170019	dihydroflavonol 4-reductase
Solyc02g085480.3.1	92.1223	1.69528	0.320329	5.29231	1.20779e-07	1.82213e-05	Sugar transporter, putative
Solyc02g085560.3.1	203.408	-1.17139	0.293167	-3.99564	6.45202e-05	0.00466612	DNA-directed RNA polymerase III subunit RPC5
Solyc02g085650.3.1	96.3691	3.27394	0.410302	7.97934	1.47113e-15	7.07919e-13	Pentatricopeptide repeat-containing protein
Solyc02g085980.1.1	32.9948	2.6415	0.563241	4.68982	2.73451e-06	0.000300473	no pollen germination related 1
Solyc02g085990.1.1	30.9154	4.05407	0.737858	5.49438	3.92092e-08	6.36237e-06	60S ribosomal protein L17-1
Solyc02g086010.2.1	78.5377	1.90248	0.412882	4.60781	4.06929e-06	0.000435149	alpha/beta-Hydrolases superfamily protein
Solyc02g086180.3.1	3221.1	1.33414	0.303457	4.39648	1.10022e-05	0.0010168	Delta
Solyc02g088950.2.1	526.652	-1.27966	0.306544	-4.17448	2.98662e-05	0.00245166	Superoxide dismutase [Cu-Zn]
Solyc02g089490.3.1	178.016	-2.19688	0.464766	-4.72684	2.28038e-06	0.000257657	Plant Tudor-like RNA-binding protein
Solyc02g089770.3.1	77.8704	2.61193	0.621969	4.19945	2.67564e-05	0.00224256	Dihydroflavonol-4-reductase-binding domain
Solyc02g089840.3.1	136.241	1.38523	0.349641	3.96185	7.43723e-05	0.00529523	Calcium uniporter, mitochondrial
Solyc02g090267.1.1	190.917	2.26051	0.291593	7.75229	9.02516e-15	3.99829e-12	Cytochrome P450
Solyc02g090930.3.1	332.158	1.19413	0.273334	4.36875	1.24958e-05	0.00113455	Lipase
Solyc02g091830.3.1	128.721	1.27787	0.31083	4.11114	3.93716e-05	0.00309538	Phosphotransferase
Solyc02g092410.3.1	161.791	1.42984	0.375581	3.807	0.000140662	0.00892242	Adenylyl-sulfate kinase
Solyc03g005860.3.1	93.8333	-2.9891	0.573333	-5.21355	1.85262e-07	2.70295e-05	ABC transporter B family protein
Solyc03g006360.3.1	121.414	-2.53331	0.649746	-3.89892	9.6621e-05	0.00660954	Auxin-repressed protein
Solyc03g013430.2.1	49.7257	-1.53725	0.405907	-3.78721	0.000152347	0.00945029	Transcription factor IIS family protein
Solyc03g026240.3.1	462.554	1.41313	0.246417	5.73469	9.76914e-09	1.7478e-06	Arginine/serine-rich splicing factor, putative
Solyc03g031580.2.1	5.29759	-5.95853	1.52465	-3.90814	9.30106e-05	0.00640969	Stigma-specific protein Stig1
Solyc03g031680.3.1	240.668	1.90331	0.357464	5.32448	1.01241e-07	1.56112e-05	GPI-anchored protein
Solyc03g036460.2.1	230.531	-1.61171	0.405339	-3.97622	7.00204e-05	0.00501095	E3 ubiquitin-protein ligase
Solyc03g043940.3.1	83.6112	2.60507	0.403187	6.4612	1.03874e-10	2.52097e-08	O-methyltransferase, putative
Solyc03g044050.2.1	95.009	-1.58415	0.395226	-4.00822	6.1178e-05	0.00446984	alpha-soluble NSF attachment protein 2
Solyc03g044060.3.1	650.579	0.713635	0.186404	3.82843	0.000128966	0.00835135	Formin-like protein
Solyc03g044440.2.1	189.926	-5.08425	0.432148	-11.7651	5.90816e-32	9.69981e-29	50S ribosomal protein L22
Solyc03g044790.3.1	26.2729	-2.86913	0.643761	-4.45682	8.31851e-06	0.000800585	methylesterase AY455313
Solyc03g046260.2.1	90.3979	-3.77165	0.607199	-6.21155	5.24656e-10	1.1178e-07	LOW QUALITY:Laminin subunit gamma-1
Solyc03g046420.1.1	13.1322	-7.26752	1.38375	-5.25207	1.50401e-07	2.221e-05	LOW QUALITY:RUN/FYVE domain protein
Solyc03g059230.2.1	18.9717	-4.96127	0.967742	-5.12665	2.94946e-07	4.01559e-05	LOW QUALITY:HhH-GPD base excision DNA repair family protein
Solyc03g063585.1.1	76.9237	-3.25648	0.543955	-5.98667	2.14179e-09	4.33168e-07	2-C-methyl-D-erythritol 2,4-cyclodiphosphate synthase, chloroplastic
Solyc03g070470.1.1	66.7286	-3.6163	0.456581	-7.9204	2.36754e-15	1.1013e-12	Pattern formation protein EMB30
Solyc03g078405.1.1	118.961	-4.73781	0.548762	-8.63362	5.94377e-18	3.52959e-15	Eukaryotic translation initiation factor 6
Solyc03g079970.1.1	26.3275	-6.49596	1.3751	-4.72398	2.31274e-06	0.000259231	F-box SKIP31-like protein
Solyc03g083400.3.1	1039.32	2.41752	0.622939	3.88083	0.000104101	0.0069675	CCT motif family protein
Solyc03g096140.2.1	21.7575	-3.85489	0.845894	-4.55718	5.18449e-06	0.000535923	Protein yippee-like
Solyc03g096150.2.1	30.1123	-4.42104	0.989842	-4.46641	7.9544e-06	0.000781704	Protein yippee-like
Solyc03g096160.2.1	113.72	-4.95	0.472041	-10.4864	9.9777e-26	1.21077e-22	Protein yippee-like
Solyc03g096260.2.1	46.4169	-2.83148	0.564265	-5.018	5.22118e-07	6.68455e-05	Protein yippee-like
Solyc03g098240.3.1	275.731	-2.5212	0.637137	-3.95707	7.5874e-05	0.00537473	glutamate decarboxylase
Solyc03g098300.1.1	38.8313	2.22559	0.553954	4.01764	5.87848e-05	0.00434043	Ornithine decarboxylase 2
Solyc03g104790.2.1	22.4663	-2.83651	0.692875	-4.09382	4.24315e-05	0.00329878	Protein kinase superfamily protein
Solyc03g112280.3.1	97.8082	-1.9221	0.372753	-5.15648	2.51631e-07	3.54698e-05	C2 and GRAM domain-containing protein
Solyc03g115220.3.1	349.267	1.82998	0.465931	3.92757	8.58077e-05	0.00600224	Flavonoid 3'-hydroxylase
Solyc03g115920.3.1	635.069	-2.75176	0.510746	-5.38772	7.13563e-08	1.11885e-05	RING/U-box superfamily protein
Solyc03g116250.2.1	37.9905	2.99618	0.503622	5.94927	2.69343e-09	5.29392e-07	Alpha 1,4-glycosyltransferase family protein
Solyc03g117860.3.1	279.544	-2.93463	0.699044	-4.19807	2.69205e-05	0.00224955	RING/U-box superfamily protein
Solyc03g121540.3.1	716.051	-0.841941	0.201539	-4.17756	2.94652e-05	0.00242588	beta-galactosidase 3
Solyc03g122360.3.1	266.625	2.18847	0.568509	3.84949	0.000118363	0.00779131	Cytochrome P450
Solyc04g005230.3.1	84.9364	-2.71921	0.698403	-3.89347	9.8819e-05	0.00669427	Alpha/beta-Hydrolases superfamily protein
Solyc04g007250.1.1	44.6633	-2.47056	0.480761	-5.13886	2.76409e-07	3.83809e-05	LOW QUALITY:Transmembrane protein, putative
Solyc04g008270.3.1	44.6003	-2.42119	0.464465	-5.21287	1.85943e-07	2.70295e-05	annexin 8
Solyc04g014857.1.1	108.464	-2.86342	0.407249	-7.03114	2.04854e-12	6.01839e-10	Myb/SANT-like domain-containing protein
Solyc04g015475.1.1	16.6448	-3.9122	0.916427	-4.26897	1.96374e-05	0.00169684	LOW QUALITY:Sodium Bile acid symporter family
Solyc04g018080.3.1	20.6831	-2.79291	0.618821	-4.51328	6.38337e-06	0.000640863	mediator of RNA polymerase II transcription subunit 15a-like protein
Solyc04g024810.1.1	28.8917	-5.42468	0.930952	-5.82703	5.6423e-09	1.06403e-06	plant-specific transcription factor YABBY family protein
Solyc04g024840.3.1	166.813	1.76874	0.466235	3.79366	0.000148441	0.00931011	GDSL lipase-like protein
Solyc04g025240.2.1	29.9855	-2.07098	0.527767	-3.92403	8.70792e-05	0.0060608	LOW QUALITY:Acyl-CoA N-acyltransferases superfamily protein
Solyc04g026020.3.1	92.1168	2.88562	0.638016	4.5228	6.10268e-06	0.000619366	Sieve element occlusion c
Solyc04g026023.1.1	24.05	-4.33304	0.895732	-4.83744	1.31525e-06	0.000154889	NAD
Solyc04g049095.1.1	22.3009	-2.75582	0.702432	-3.92326	8.73593e-05	0.00606517	Ubiquitin carboxyl-terminal hydrolase-related protein
Solyc04g049185.1.1	26.2227	-5.46403	0.91763	-5.9545	2.60869e-09	5.16373e-07	LOW QUALITY:BED zinc finger,hAT family dimerization domain, putative
Solyc04g049640.2.1	236.646	-1.82993	0.364228	-5.02413	5.05714e-07	6.50437e-05	Protein kinase-like protein
Solyc04g050060.1.1	44.6365	-8.06754	1.26619	-6.3715	1.87185e-10	4.24743e-08	basic helix-loop-helix
Solyc04g050070.2.1	98.8955	-5.02113	0.644492	-7.79083	6.65709e-15	3.04589e-12	Myb-like transcription factor family protein
Solyc04g051140.2.1	192.56	-4.40188	0.721118	-6.10424	1.03293e-09	2.13548e-07	Phospholipase D
Solyc04g051180.1.1	63.3963	-5.70545	0.657903	-8.67218	4.23927e-18	2.57213e-15	Vacuolar iron transporter family protein
Solyc04g051283.1.1	84.2456	-3.6857	0.393224	-9.37304	7.04711e-21	5.61957e-18	BED zinc finger,hAT family dimerization domain
Solyc04g051427.1.1	14.6897	-7.42966	1.38432	-5.367	8.0055e-08	1.2413e-05	BED zinc finger,hAT family dimerization domain, putative
Solyc04g051490.3.1	809.246	-3.6588	0.290703	-12.586	2.51998e-36	7.81475e-33	essential meiotic endonuclease 1B
Solyc04g051600.3.1	1156.96	-1.56662	0.241157	-6.49624	8.23519e-11	2.07808e-08	tRNA
Solyc04g051785.1.1	98.0072	-3.4446	0.569316	-6.05041	1.44477e-09	2.94333e-07	FAD/NAD
Solyc04g054157.1.1	97.543	-5.50321	0.580391	-9.4819	2.4969e-21	2.04966e-18	BED zinc finger,hAT family dimerization domain, putative
Solyc04g056730.3.1	258.792	-1.68618	0.311073	-5.42052	5.94266e-08	9.4777e-06	Disease resistance protein
Solyc04g064763.1.1	412.856	-4.82727	0.436771	-11.0522	2.13977e-28	3.31783e-25	Zinc finger CCCH domain-containing protein 38
Solyc04g064765.1.1	90.6009	-6.00862	0.788973	-7.61575	2.62166e-14	1.01626e-11	exostosin family protein
Solyc04g072380.3.1	249.625	-1.58091	0.316117	-5.00102	5.70264e-07	7.20184e-05	electron protein, putative
Solyc04g072640.3.1	465.534	-0.985069	0.203563	-4.83912	1.30413e-06	0.00015423	Membrane-anchored ubiquitin-fold protein
Solyc04g072700.3.1	168.922	-2.91939	0.434916	-6.71254	1.91265e-11	5.23353e-09	Heavy metal transport/detoxification superfamily protein
Solyc04g074920.2.1	227.975	2.1561	0.493996	4.3646	1.27355e-05	0.00114469	Photosystem I assembly protein Ycf3
Solyc04g076170.1.1	10.9597	-4.13793	0.980622	-4.2197	2.44623e-05	0.00208153	Pleiotropic drug resistance ABC transporter
Solyc04g077245.1.1	19.1279	-2.75992	0.631977	-4.36712	1.25896e-05	0.00113714	E3 ubiquitin-protein ligase CHIP
Solyc04g078140.3.1	189.355	3.92821	0.854556	4.59679	4.29057e-06	0.000453598	Cytochrome B5
Solyc04g078460.3.1	179.915	3.02018	0.769963	3.9225	8.76334e-05	0.0060691	L-asparaginase
Solyc04g081600.2.1	22.5024	-3.78019	0.909036	-4.15846	3.20399e-05	0.0026071	Aldolase superfamily protein
Solyc04g081710.2.1	80.9169	-5.09767	0.662453	-7.69514	1.41342e-14	5.88783e-12	squamosa promoter binding protein-like 14
Solyc05g006370.1.1	36.5915	-5.37358	0.947678	-5.67026	1.42581e-08	2.45643e-06	LOW QUALITY:DNA-directed RNA polymerase subunit beta
Solyc05g010367.1.1	31.0945	-3.96883	0.610993	-6.4957	8.26468e-11	2.07808e-08	F-box family protein
Solyc05g011885.1.1	71.346	-4.15766	0.662135	-6.27917	3.40378e-10	7.42183e-08	Sulfotransferase
Solyc05g012290.3.1	396.463	0.8692	0.214548	4.05131	5.09327e-05	0.00382132	UPF0420 protein C16orf58 like
Solyc05g013870.3.1	1372.7	1.85717	0.329917	5.62921	1.81033e-08	3.08088e-06	Sieve element occlusion c
Solyc05g014430.1.1	33.0464	-5.30168	1.15256	-4.59991	4.22671e-06	0.000448546	LOW QUALITY:F-box-like/WD repeat-containing protein TBL1XR1
Solyc05g014450.1.1	73.9253	-5.9642	1.04475	-5.70875	1.13808e-08	1.99772e-06	LOW QUALITY:F-box-like/WD repeat-containing protein TBL1XR1
Solyc05g014835.1.1	34.6659	-5.86116	1.06696	-5.49332	3.94457e-08	6.36376e-06	Histone H2A
Solyc05g014840.2.1	47.2905	-6.71768	1.21437	-5.53181	3.1695e-08	5.23437e-06	Histone H2A
Solyc05g014850.2.1	23.7388	-5.13951	1.26724	-4.05567	4.99901e-05	0.00377087	Histone H2A
Solyc05g015843.1.1	18.3713	-3.76741	0.797161	-4.72603	2.28946e-06	0.000257657	Ribulose bisphosphate carboxylase large chain
Solyc05g015847.1.1	94.1664	-5.12523	0.774742	-6.6154	3.70537e-11	9.57563e-09	BED zinc finger,hAT family dimerization domain, putative
Solyc05g016005.1.1	123.488	-4.00906	0.62838	-6.37999	1.77101e-10	4.05154e-08	DNA-directed RNA polymerase subunit beta
Solyc05g016020.1.1	122.967	-9.53194	1.28115	-7.44016	1.00565e-13	3.55287e-11	TBP-associated factor 11
Solyc05g017760.3.1	765.119	1.39557	0.348872	4.00023	6.32798e-05	0.00461133	Acetoacetyl-CoA thiolase
Solyc05g018060.1.1	20.7393	-6.95737	1.31533	-5.28945	1.22685e-07	1.84093e-05	LOW QUALITY:Transducin/WD40 repeat-like superfamily protein
Solyc05g018200.1.1	11.645	-3.84015	1.00232	-3.83127	0.000127482	0.00829376	LOW QUALITY:NAD
Solyc05g018395.1.1	147.314	-5.15745	0.418893	-12.3121	7.79742e-35	1.81355e-31	Proteasome subunit alpha type
Solyc05g021140.1.1	34.1506	-6.85281	1.24648	-5.49774	3.84699e-08	6.31585e-06	LOW QUALITY:Nbs-lrr resistance protein, putative
Solyc05g023660.2.1	20.8697	-3.2121	0.732498	-4.38514	1.15913e-05	0.00106419	LOW QUALITY:Transposase
Solyc05g024190.3.1	284.005	-3.33005	0.649323	-5.1285	2.92065e-07	3.99586e-05	Chlorophyll synthase
Solyc05g025520.2.1	116.158	-5.83225	0.645953	-9.0289	1.7341e-19	1.12555e-16	calmodulin-binding protein-like protein
Solyc05g025880.1.1	15.1587	-4.97388	1.09592	-4.53853	5.66483e-06	0.000581269	LOW QUALITY:Polyprotein
Solyc05g025905.1.1	112.828	1.24915	0.329814	3.78743	0.000152214	0.00945029	Starch synthase, chloroplastic/amyloplastic
Solyc05g026370.2.1	211.17	-6.09174	0.670911	-9.07979	1.08782e-19	7.40517e-17	Guanylate-binding family protein
Solyc05g040055.1.1	30.1387	-3.72093	0.767034	-4.85105	1.22807e-06	0.000145853	disease resistance protein
Solyc05g041623.1.1	16.0632	-5.60095	1.25653	-4.45748	8.29291e-06	0.000800585	LOW QUALITY:Protein kinase superfamily protein
Solyc05g041770.2.1	184.139	-5.87701	0.486084	-12.0905	1.18511e-33	2.3626e-30	Guanylate-binding family protein
Solyc05g041780.1.1	39.324	-7.03337	1.12196	-6.26884	3.63746e-10	7.86988e-08	CDPK-related protein kinase
Solyc05g042124.1.1	96.5017	-4.71406	0.548309	-8.59745	8.15078e-18	4.73934e-15	BED zinc finger,hAT family dimerization domain, putative
Solyc05g042126.1.1	175.681	-6.75646	0.637075	-10.6054	2.81136e-26	3.73643e-23	BED zinc finger,hAT family dimerization domain, putative
Solyc05g042128.1.1	48.5279	-5.35017	0.707364	-7.56354	3.92247e-14	1.49967e-11	HAT family dimerisation domain containing protein
Solyc05g045955.1.1	11.8229	-7.11565	1.59342	-4.46566	7.98229e-06	0.000781704	BED zinc finger,hAT family dimerization domain, putative
Solyc05g050130.3.1	1228.59	-2.02278	0.469315	-4.31007	1.63203e-05	0.0014369	Acidic endochitinase
Solyc05g053380.3.1	33.0653	-2.58739	0.623718	-4.14833	3.34906e-05	0.00269372	WRKY transcription factor 48
Solyc05g053550.3.1	1258.58	2.81934	0.652633	4.31995	1.56064e-05	0.00138277	chalcone synthase 2
Solyc05g053620.3.1	17.1401	-2.90236	0.693388	-4.18576	2.84213e-05	0.00235382	F-box protein PP2
Solyc05g054230.3.1	456.272	-1.10945	0.269134	-4.12231	3.75096e-05	0.00295732	Nudix hydrolase
Solyc06g007610.2.1	163.845	-3.03618	0.773242	-3.92656	8.61685e-05	0.0060124	Lactoylglutathione lyase / glyoxalase I family protein
Solyc06g008235.1.1	163.08	-1.90029	0.487792	-3.8957	9.7916e-05	0.00664924	NDH-dependent cyclic electron flow 5
Solyc06g008240.3.1	39.24	-1.93063	0.466883	-4.13515	3.5473e-05	0.00281265	ROP-interactive CRIB motif protein
Solyc06g009960.2.1	69.5883	-3.27997	0.496352	-6.60816	3.89117e-11	9.96354e-09	Elongation factor 1-alpha
Solyc06g010270.1.1	264.704	-3.76379	0.52932	-7.11062	1.15526e-12	3.46701e-10	Pentatricopeptide repeat-containing protein, putative
Solyc06g011330.2.1	311.44	-4.98012	0.546725	-9.10901	8.31406e-20	5.80114e-17	Glutamate-ammonia ligase-like protein
Solyc06g011340.1.1	39.0797	-5.98682	0.901513	-6.64087	3.11847e-11	8.28918e-09	gibberellin 2-beta-dioxygenase
Solyc06g011480.2.1	46.5437	-5.06124	1.19431	-4.23779	2.25732e-05	0.00193662	Dynamin, putative
Solyc06g017860.2.1	138.775	-4.86753	0.538841	-9.03332	1.6654e-19	1.1067e-16	Carboxypeptidase
Solyc06g018004.1.1	1509.79	-4.29124	0.361461	-11.8719	1.65584e-32	2.88841e-29	tetraspanin10
Solyc06g018100.3.1	448.813	0.783774	0.188667	4.15427	3.26334e-05	0.00264	Eukaryotic aspartyl protease family protein
Solyc06g035580.3.1	1169.55	1.84119	0.452337	4.0704	4.69329e-05	0.00357895	Glucose-methanol-choline
Solyc06g036250.1.1	246.74	-7.0462	0.764396	-9.218	3.02688e-20	2.16616e-17	stress response NST1-like protein
Solyc06g036490.2.1	57.0625	-3.35234	0.677123	-4.95085	7.38907e-07	9.04513e-05	ABC transporter family protein
Solyc06g043358.1.1	7.10447	-6.3811	1.53976	-4.14422	3.4097e-05	0.00273462	SKP1-like protein
Solyc06g048380.2.1	17.0338	-4.15307	1.0685	-3.88684	0.000101557	0.00684651	MADS-box transcription factor family protein
Solyc06g050180.2.1	97.4645	-3.08578	0.419917	-7.34855	2.00373e-13	6.82003e-11	Mini-chromosome maintenance complex-binding protein
Solyc06g050790.3.1	37.7347	-1.913	0.431596	-4.43239	9.3196e-06	0.000881729	Amino acid transporter, putative
Solyc06g050900.3.1	1137.22	1.25011	0.32178	3.88498	0.000102336	0.00686588	Major facilitator superfamily protein
Solyc06g051140.3.1	137.861	-3.17224	0.48954	-6.48004	9.16979e-11	2.24499e-08	Ubiquitin-conjugating enzyme E2
Solyc06g051835.1.1	572.174	-7.28249	0.38295	-19.0168	1.23804e-80	3.45538e-76	BED zinc finger,hAT family dimerization domain
Solyc06g054640.2.1	76.2603	-4.07382	0.409605	-9.94574	2.63198e-23	2.62352e-20	DUF506 family protein
Solyc06g059930.3.1	1155.29	3.56204	0.460882	7.72875	1.08611e-14	4.66359e-12	sesquiterpene synthase 1
Solyc06g060570.3.1	235.419	3.48425	0.584579	5.96028	2.51812e-09	5.02006e-07	Dihydrofolate reductase
Solyc06g062370.3.1	1684.63	6.09691	0.855843	7.12386	1.04942e-12	3.21861e-10	Acid phosphatase-like protein 1
Solyc06g068130.3.1	261.745	5.32876	0.983792	5.41655	6.07596e-08	9.63523e-06	Tetratricopeptide repeat
Solyc06g069400.3.1	119.825	1.8026	0.446007	4.04164	5.30796e-05	0.00396427	Isoaspartyl peptidase/L-asparaginase
Solyc06g074020.2.1	55.6917	1.71187	0.408232	4.19337	2.74837e-05	0.00228976	LOW QUALITY:ovate family protein12
Solyc06g074090.3.1	1627.44	2.4113	0.545594	4.41958	9.88918e-06	0.000926494	Sterol delta-7 reductase
Solyc06g074630.3.1	428.385	1.29512	0.341578	3.79158	0.000149695	0.00936765	Cellulose synthase-like protein
Solyc06g075330.2.1	55.6235	-2.14269	0.54095	-3.96097	7.46454e-05	0.00530115	LOB domain-containing protein, putative
Solyc06g075665.1.1	63.6672	-3.83113	0.743669	-5.15166	2.58184e-07	3.6132e-05	Myb/SANT-like domain-containing protein
Solyc06g075667.1.1	27.9603	-7.39063	1.28592	-5.74735	9.0652e-09	1.64292e-06	Pentatricopeptide repeat-containing protein
Solyc06g075780.2.1	305.418	-2.32401	0.558418	-4.16178	3.15771e-05	0.00257695	Zinc finger, C2H2
Solyc06g076540.1.1	47.5499	-2.80171	0.485932	-5.76564	8.13485e-09	1.49537e-06	Class I heat shock protein
Solyc06g083160.1.1	62.2324	-5.15636	0.938467	-5.49446	3.91916e-08	6.36237e-06	LOW QUALITY:DUF506 family protein
Solyc07g006370.1.1	835.9	2.9318	0.73815	3.97183	7.13235e-05	0.00509115	Cation calcium exchanger
Solyc07g006570.3.1	1308.49	3.62611	0.694643	5.22011	1.78815e-07	2.62669e-05	Ribonuclease
Solyc07g006610.3.1	18.7975	-2.1524	0.549725	-3.91542	9.02481e-05	0.00623472	Tyrosine kinase family protein
Solyc07g007720.3.1	37.6431	-3.31913	0.759817	-4.36833	1.25203e-05	0.00113455	Auxin response factor 2
Solyc07g009360.2.1	12.2583	-5.3484	1.21648	-4.39663	1.09944e-05	0.0010168	LOW QUALITY:Photosystem II reaction center protein Z
Solyc07g009460.3.1	298.968	0.906395	0.236917	3.82579	0.000130354	0.00842169	purple acid phosphatase 28
Solyc07g009470.2.1	191.413	-2.39163	0.545177	-4.38688	1.14986e-05	0.00105916	Actin
Solyc07g015900.2.1	40.516	-3.34823	0.661022	-5.06524	4.07894e-07	5.31977e-05	LOW QUALITY:NBS LRR disease resistance protein
Solyc07g015940.3.1	159.527	-2.27723	0.416872	-5.46265	4.69081e-08	7.52416e-06	Alkaline phytoceramidase
Solyc07g017700.2.1	222.386	-3.28134	0.424225	-7.73491	1.03475e-14	4.51246e-12	Haloacid dehalogenase-like hydrolase superfamily protein
Solyc07g017823.1.1	106.985	-4.18128	0.433782	-9.63912	5.46568e-22	4.7671e-19	Cytochrome c oxidase subunit 2
Solyc07g017902.1.1	65.1733	-2.95865	0.690017	-4.28779	1.80461e-05	0.00156418	HAT family dimerisation domain containing protein
Solyc07g018144.1.1	1016.82	-3.35288	0.353256	-9.49136	2.28048e-21	1.92873e-18	DEAD/DEAH box RNA helicase family protein
Solyc07g018435.1.1	140.034	-3.35093	0.516714	-6.48507	8.86918e-11	2.19061e-08	Dead box ATP-dependent RNA helicase, putative
Solyc07g025255.1.1	899.168	-7.37817	0.451158	-16.3539	4.08295e-60	5.69776e-56	magnesium transporter, putative
Solyc07g026710.2.1	34.3168	-2.27646	0.511477	-4.45076	8.55677e-06	0.000817874	Transposon protein, putative, Mutator sub-class
Solyc07g032080.3.1	262.237	-3.47766	0.495645	-7.01643	2.27603e-12	6.54885e-10	V-type proton ATPase subunit a
Solyc07g032313.1.1	324.302	-6.34383	0.488677	-12.9816	1.55522e-38	6.20086e-35	Reverse transcriptase
Solyc07g032317.1.1	7.45891	-6.45121	1.47819	-4.36426	1.27552e-05	0.00114469	Polyprotein
Solyc07g041023.1.1	76.4613	-2.69843	0.553451	-4.87564	1.08456e-06	0.000130474	RING/U-box superfamily protein
Solyc07g041920.3.1	692.457	3.46995	0.704404	4.92607	8.38979e-07	0.000101808	Cysteine protease
Solyc07g042035.1.1	27.9789	-2.52538	0.595986	-4.23732	2.26205e-05	0.00193662	BED zinc finger,hAT family dimerization domain
Solyc07g042360.1.1	45.8037	-3.45106	0.905348	-3.81185	0.000137929	0.00878902	Serine/threonine protein phosphatase 7 long form isogeny
Solyc07g042480.3.1	35.5966	-2.60069	0.447384	-5.8131	6.13246e-09	1.1487e-06	Carotene epsilon-monooxygenase, chloroplastic
Solyc07g042633.1.1	100.985	-3.08342	0.370827	-8.31498	9.17642e-17	4.83234e-14	Dead box ATP-dependent RNA helicase, putative
Solyc07g042910.3.1	3189.96	-1.19814	0.293105	-4.08773	4.35607e-05	0.00337717	transmembrane protein
Solyc07g042920.2.1	17.5554	-3.92877	1.0342	-3.79884	0.000145377	0.00915907	Pyruvate dehydrogenase E1 component subunit alpha
Solyc07g043030.2.1	13.2995	-3.81907	1.00063	-3.81668	0.000135259	0.00865842	Glycosyltransferase
Solyc07g043100.1.1	22.3646	-3.61911	0.867368	-4.17252	3.01248e-05	0.00246564	Glycosyltransferase
Solyc07g043110.1.1	23.5062	-3.18666	0.688308	-4.6297	3.66204e-06	0.000394624	Glycosyltransferase
Solyc07g043170.3.1	190.308	-1.27605	0.331	-3.85513	0.000115668	0.00765001	Glycosyltransferase
Solyc07g043390.3.1	21924.8	1.17125	0.290113	4.03722	5.40881e-05	0.00401489	Cellulose synthase
Solyc07g043395.1.1	6439.16	1.10546	0.272849	4.05155	5.08794e-05	0.00382132	Cellulose synthase-like protein
Solyc07g043420.3.1	62500	1.11841	0.287041	3.89635	9.76542e-05	0.00664763	2-oxoglutarate-dependent dioxygenase 2
Solyc07g043460.3.1	9972.07	1.6645	0.373539	4.45602	8.34965e-06	0.000800821	Cytochrome P450, putative
Solyc07g043490.1.1	7269.15	2.07437	0.462579	4.48435	7.31379e-06	0.000726434	UDP-Gal:Tomatidine Galactosyltransferase
Solyc07g043630.2.1	24.9249	-3.82859	0.769259	-4.97698	6.45835e-07	8.08307e-05	AMP-dependent synthetase and ligase family protein
Solyc07g049650.1.1	11.9978	-4.14807	1.03772	-3.9973	6.40688e-05	0.00465667	LOW QUALITY:josephin-like protein
Solyc07g051890.1.1	77.7884	-2.12255	0.355362	-5.97293	2.33034e-09	4.67912e-07	MAP kinase kinase kinase 53
Solyc07g052020.2.1	28.9593	-2.42463	0.530132	-4.57363	4.79351e-06	0.000499204	SNF2 domain-containing protein / helicase domain-containing protein
Solyc07g052025.1.1	16.1902	-5.12516	1.19336	-4.29472	1.74916e-05	0.00153037	Cytochrome P450
Solyc07g052060.2.1	279.085	3.66083	0.739069	4.9533	7.29637e-07	8.971e-05	LOW QUALITY:HXXXD-type acyl-transferase family protein, putative
Solyc07g052800.2.1	43.2578	-5.14536	0.687391	-7.48534	7.13609e-14	2.5866e-11	disease resistance protein
Solyc07g052810.2.1	85.4731	-4.77605	0.514657	-9.28007	1.69363e-20	1.24392e-17	Formin-like protein
Solyc07g052815.1.1	48.8097	-3.72643	0.704049	-5.29285	1.20422e-07	1.82213e-05	Formin-like protein
Solyc07g052820.1.1	30.1997	-5.32086	0.83133	-6.40041	1.54957e-10	3.66512e-08	LOW QUALITY:STOREKEEPER protein
Solyc07g054310.2.1	316.417	2.83121	0.502318	5.63629	1.73751e-08	2.97508e-06	Cell wall protein
Solyc07g055460.3.1	473.735	-4.41617	0.943619	-4.68004	2.86821e-06	0.000312702	Cytochrome P450
Solyc07g061800.3.1	540.622	3.41545	0.57872	5.90173	3.59714e-09	6.97196e-07	SOUL heme-binding family protein
Solyc07g062480.1.1	31.9439	-2.34868	0.606381	-3.87328	0.000107381	0.00715272	Serine/threonine-protein kinase
Solyc07g065410.1.1	925.458	-4.28435	0.341193	-12.557	3.63961e-36	1.01582e-32	LOW QUALITY:Melanin-concentrating hormone receptor 1
Solyc08g005320.3.1	48.1642	-3.0714	0.593405	-5.17588	2.26834e-07	3.24663e-05	F-box family protein
Solyc08g005640.3.1	100.677	1.66353	0.351039	4.73889	2.14893e-06	0.000243808	Terpene synthase
Solyc08g005650.3.1	348.862	2.01726	0.394401	5.11475	3.14163e-07	4.23589e-05	Cytochrome P450-1
Solyc08g006280.2.1	26.2103	-2.34298	0.618662	-3.78718	0.000152369	0.00945029	Transcriptional factor B3 family protein
Solyc08g006710.3.1	113.046	1.12997	0.287372	3.93207	8.42168e-05	0.00590576	Light-independent protochlorophyllide reductase subunit N
Solyc08g014190.3.1	432.808	2.28371	0.395865	5.76892	7.97805e-09	1.48445e-06	Cytochrome P450
Solyc08g015675.1.1	16.1703	-6.59465	1.42976	-4.61242	3.98016e-06	0.000427255	sulfatase and phosphatidylinositolglycan class N domain-containing protein
Solyc08g023340.3.1	49.5272	-3.34437	0.668538	-5.00251	5.6589e-07	7.20184e-05	Lectin
Solyc08g043190.1.1	34.5515	-2.34049	0.475657	-4.92053	8.63097e-07	0.000104282	LOW QUALITY:P-loop containing nucleoside triphosphate hydrolases superfamily protein
Solyc08g044375.1.1	64.7806	-3.72585	0.485469	-7.67475	1.65743e-14	6.80278e-12	Replication factor-A carboxy-terminal domain protein
Solyc08g048410.2.1	23.6264	-4.3067	0.901072	-4.77953	1.75707e-06	0.00020181	Ubiquitin carboxyl-terminal hydrolase-like protein
Solyc08g061107.1.1	32.3716	-2.90278	0.735754	-3.94532	7.9693e-05	0.00561675	HAT family dimerisation domain containing protein
Solyc08g061273.1.1	97.919	-2.8507	0.60911	-4.68011	2.86725e-06	0.000312702	histone-lysine N-methyltransferase, H3 lysine-9 specific SUVH3-like protein
Solyc08g062250.2.1	109.321	-2.46529	0.395513	-6.23313	4.57202e-10	9.81578e-08	Guanylate-binding family protein
Solyc08g062275.1.1	271.838	-0.950357	0.250851	-3.78853	0.000151538	0.00945029	3-oxoacyl-[acyl-carrier-protein] synthase
Solyc08g065265.1.1	80.9107	-3.99274	0.62464	-6.39206	1.63664e-10	3.80654e-08	BED zinc finger,hAT family dimerization domain, putative
Solyc08g065413.1.1	69.3582	-4.22414	0.567402	-7.4447	9.71632e-14	3.4767e-11	glutamate receptor 3.4
Solyc08g065417.1.1	214.513	-4.5132	0.449307	-10.0448	9.68388e-24	1.03953e-20	Protein PHOSPHATE STARVATION RESPONSE 1
Solyc08g066920.2.1	497.366	-7.5544	0.501965	-15.0497	3.4704e-51	2.42147e-47	ATP/ADP transporter
Solyc08g068850.3.1	202.24	-4.4406	0.47602	-9.32858	1.07295e-20	8.31833e-18	Proton pump interactor 1
Solyc08g074890.3.1	162.369	1.80182	0.347653	5.18282	2.18558e-07	3.16059e-05	U6 snRNA phosphodiesterase
Solyc08g076730.3.1	906.015	1.04154	0.240609	4.32875	1.4996e-05	0.00133718	Tetratricopeptide repeat
Solyc08g079310.3.1	235.158	-1.95141	0.489122	-3.98962	6.61798e-05	0.00477281	Cytochrome P450 family protein
Solyc08g080440.2.1	86.6938	-2.30799	0.416633	-5.53962	3.03124e-08	5.03583e-06	Generative cell specific-1
Solyc08g081890.3.1	221.643	1.53102	0.375266	4.07982	4.50712e-05	0.00345587	ABC transporter family protein
Solyc09g005520.2.1	85.9695	-6.6753	1.00775	-6.62395	3.49725e-11	9.12227e-09	LOW QUALITY:F-box family protein, putative
Solyc09g005523.1.1	30.168	-2.35406	0.620115	-3.79617	0.000146948	0.00923718	UDP-glucuronic acid decarboxylase 1
Solyc09g009040.3.1	618.237	1.51133	0.390856	3.86671	0.000110312	0.00731309	Sterol C-14 reductase
Solyc09g009590.1.1	87.6843	-1.83198	0.358474	-5.1105	3.21312e-07	4.31145e-05	A20/AN1 zinc finger protein
Solyc09g010940.3.1	1740.28	-0.819368	0.197777	-4.14289	3.42961e-05	0.0027427	Haloacid dehalogenase-like hydrolase
Solyc09g011470.3.1	233.781	-1.37076	0.347109	-3.94909	7.84494e-05	0.0055431	Plant/T7H20-70 protein
Solyc09g014977.1.1	27.7742	-3.19083	0.623048	-5.12132	3.03408e-07	4.11074e-05	BED zinc finger,hAT family dimerization domain, putative
Solyc09g015035.1.1	53.2945	-4.84358	0.578261	-8.37611	5.47045e-17	2.99373e-14	Pinene synthase, chloroplastic
Solyc09g015130.3.1	31.995	-4.81012	0.834301	-5.76545	8.14391e-09	1.49537e-06	D-alanine-D-alanine ligase family
Solyc09g015140.2.1	59.2806	-5.1751	0.774257	-6.68396	2.32576e-11	6.24154e-09	Replication protein A 70 kDa DNA-binding subunit B
Solyc09g020065.1.1	46.7249	-4.17219	0.871152	-4.78928	1.67383e-06	0.000193044	ARM repeat superfamily protein
Solyc09g042267.1.1	67.8404	-3.85119	0.959089	-4.01546	5.93299e-05	0.00436912	AT hook motif-containing protein, putative, expressed
Solyc09g042270.1.1	87.3273	-5.56437	1.04911	-5.3039	1.13355e-07	1.72882e-05	PIF1-like helicase
Solyc09g042290.2.1	26.1149	-4.65573	0.913694	-5.09551	3.47807e-07	4.58426e-05	Pentatricopeptide repeat-containing protein
Solyc09g042305.1.1	167.557	-5.74669	0.867071	-6.6277	3.40956e-11	8.97743e-09	Chaperonin CPN60-2, mitochondrial
Solyc09g056185.1.1	116.979	-5.9828	0.554812	-10.7835	4.12003e-27	5.74951e-24	LOW QUALITY:HAT family dimerisation domain containing protein
Solyc09g056385.1.1	2161.19	2.15651	0.422715	5.10157	3.36855e-07	4.49838e-05	auxin-induced in root cultures-like protein
Solyc09g056395.1.1	321.795	-2.88547	0.557116	-5.17929	2.22727e-07	3.20429e-05	Dynein heavy chain 2
Solyc09g057587.1.1	53.9002	-5.19609	0.692669	-7.50155	6.30664e-14	2.34691e-11	Cytochrome P450, putative
Solyc09g059020.3.1	136.881	-3.06398	0.41354	-7.40914	1.2712e-13	4.43489e-11	Quinone-oxidoreductase QR1
Solyc09g059085.1.1	32.869	-3.66596	0.859895	-4.26326	2.01464e-05	0.00173545	DNA-directed RNA polymerase subunit beta
Solyc09g059170.2.1	1087.72	3.03052	0.670557	4.5194	6.20143e-06	0.000624844	Glycosyltransferase
Solyc09g060090.3.1	751.109	0.91762	0.210027	4.36905	1.24788e-05	0.00113455	Sec14p-like phosphatidylinositol transfer family protein
Solyc09g061395.1.1	16.6216	-4.0723	0.918212	-4.43503	9.20592e-06	0.000873936	Ulp1 protease family, C-terminal catalytic domain containing protein
Solyc09g064277.1.1	133.357	-5.35847	0.601744	-8.9049	5.34354e-19	3.3895e-16	Myb/SANT-like DNA-binding domain protein
Solyc09g064760.2.1	72.7749	-7.30647	0.952915	-7.66749	1.75388e-14	7.09432e-12	Exonuclease family protein
Solyc09g065080.2.1	98.2435	-4.3043	0.752954	-5.71654	1.08712e-08	1.92034e-06	RNA-binding
Solyc09g065090.2.1	38.8973	-3.43073	0.706032	-4.85917	1.17878e-06	0.000140598	Cleavage stimulation factor subunit 2
Solyc09g066050.2.1	117.181	-3.92204	0.537998	-7.29007	3.09791e-13	1.01721e-10	Homeobox leucine zipper protein
Solyc09g066060.2.1	43.9316	-2.24229	0.586875	-3.82073	0.000133057	0.00857585	Homeobox-leucine zipper family protein
Solyc09g072725.1.1	20.7189	-2.79445	0.73485	-3.80276	0.000143095	0.00903571	LOW QUALITY:BED zinc finger,hAT family dimerization domain, putative
Solyc09g072770.1.1	25.3451	-3.02615	0.782541	-3.86709	0.000110144	0.00731309	Pollen Ole e 1 allergen and extensin family protein
Solyc09g074185.1.1	142.654	-3.734	0.487453	-7.66021	1.85624e-14	7.40111e-12	LOW QUALITY:BED zinc finger,hAT family dimerization domain
Solyc09g074190.2.1	29.4871	-2.62799	0.635849	-4.13304	3.57999e-05	0.00283053	RING/U-box superfamily protein, putative
Solyc09g074930.3.1	342.872	1.60737	0.387031	4.15309	3.28017e-05	0.00264594	Rubber elongation factor
Solyc09g075330.3.1	56.3374	-2.16203	0.420898	-5.13671	2.79588e-07	3.86303e-05	Pectinesterase
Solyc09g075670.1.1	142.253	-2.29344	0.486868	-4.71059	2.46999e-06	0.000274651	Alpha/beta-Hydrolases superfamily protein
Solyc09g082220.1.1	149.543	-4.38189	0.547954	-7.99682	1.27678e-15	6.25172e-13	LOW QUALITY:Acetyltransferase
Solyc09g082230.1.1	236.682	-4.28273	0.689683	-6.20971	5.30822e-10	1.12237e-07	LOW QUALITY:N-acetyltransferase, putative
Solyc09g082240.3.1	72.311	-2.99804	0.771322	-3.88688	0.000101541	0.00684651	Acetyltransferase
Solyc09g089610.3.1	165.952	0.996987	0.24845	4.01283	5.99949e-05	0.0043949	ethylene receptor-like protein
Solyc09g091000.3.1	37.1861	-2.65303	0.694477	-3.82018	0.000133354	0.00857585	Major allergen d 1
Solyc09g091510.3.1	1189.72	3.31262	0.688397	4.81208	1.49367e-06	0.000174428	chalcone synthase 1
Solyc09g092580.3.1	506.049	3.2524	0.616648	5.27432	1.3325e-07	1.98825e-05	Cytochrome P450, putative
Solyc09g098230.3.1	611.929	-1.02231	0.237481	-4.3048	1.67133e-05	0.00146688	ATP-dependent DNA helicase 2 subunit Ku70-like protein
Solyc10g008170.3.1	46.5385	-2.81695	0.444247	-6.34096	2.28342e-10	5.05796e-08	26S proteasome regulatory subunit
Solyc10g008410.1.1	490.724	2.527	0.659053	3.83429	0.000125927	0.00821171	RING/U-box superfamily protein
Solyc10g012005.1.1	198.765	-5.47573	0.679661	-8.05656	7.84723e-16	3.911e-13	LOW QUALITY:HAT family dimerisation domain containing protein
Solyc10g018393.1.1	554.25	-7.40847	0.747571	-9.91005	3.76471e-23	3.50244e-20	Polyprotein
Solyc10g018900.1.1	92.6271	-1.20239	0.28619	-4.20137	2.65306e-05	0.00223032	Histone-lysine N-methyltransferase ATX5
Solyc10g037897.1.1	27.4889	-4.14715	0.730005	-5.68098	1.33923e-08	2.32162e-06	L-aspartate oxidase
Solyc10g046860.1.1	483.949	-8.73015	1.62086	-5.38612	7.19937e-08	1.12254e-05	RNA-directed DNA polymerase
Solyc10g047370.2.1	875.688	-0.986415	0.22018	-4.48004	7.46307e-06	0.000738632	Pentatricopeptide repeat-containing protein
Solyc10g047778.1.1	134.679	-6.28562	0.615975	-10.2043	1.89607e-24	2.20497e-21	LOW QUALITY:HAT family dimerisation domain containing protein, expressed
Solyc10g047823.1.1	24.5685	-2.38391	0.620036	-3.8448	0.000120653	0.00788625	Ulp1 protease family protein
Solyc10g049215.1.1	7.82316	-6.5202	1.5978	-4.08073	4.48944e-05	0.00345267	Pyruvate, phosphate dikinase 1, chloroplastic
Solyc10g049620.2.1	1470.71	1.3746	0.320342	4.29104	1.77841e-05	0.00154627	Progesterone 5-beta-reductase
Solyc10g050050.1.1	18.3518	-4.51706	0.886508	-5.09534	3.48113e-07	4.58426e-05	LOW QUALITY:Nucleotide binding site-leucine rich repeat protein
Solyc10g050063.1.1	139.641	-3.91038	0.869794	-4.49576	6.93223e-06	0.000690995	Transcription complex
Solyc10g050460.1.1	32.1082	-3.21577	0.825154	-3.89718	9.73212e-05	0.00664116	HAD-superfamily hydrolase, subfamily IG, 5'-nucleotidase
Solyc10g050465.1.1	223.496	-3.29465	0.728937	-4.5198	6.18993e-06	0.000624844	zinc ion binding/nucleic acid binding/hydrolase
Solyc10g052490.2.1	839.138	2.63967	0.691358	3.8181	0.000134485	0.0086287	Isoflavone reductase homolog
Solyc10g052800.1.1	15.058	-4.3678	1.14504	-3.81454	0.000136437	0.00871385	LOW QUALITY:NADH dehydrogenase subunit 7
Solyc10g052869.1.1	39.6702	-2.9336	0.630304	-4.65427	3.25134e-06	0.000351725	Alpha N-terminal protein methyltransferase 1
Solyc10g052873.1.1	35.3974	-5.82823	0.86788	-6.71548	1.87452e-11	5.17999e-09	Inositol-tetrakisphosphate 1-kinase 5
Solyc10g052875.1.1	34.6198	-3.18153	0.521808	-6.09713	1.07991e-09	2.21621e-07	K-box region and MADS-box transcription factor family protein
Solyc10g054410.1.1	324.696	-7.88318	0.577679	-13.6463	2.12356e-42	9.87808e-39	LOW QUALITY:NAC
Solyc10g054935.1.1	52.6678	-2.47583	0.541155	-4.57508	4.76027e-06	0.000499204	NBS-LRR resistance protein
Solyc10g055050.2.1	38.1397	-3.90134	0.583541	-6.68562	2.29942e-11	6.23076e-09	CC-NBS-LRR disease resistance protein
Solyc10g055060.2.1	28.5084	-3.6511	0.63539	-5.74623	9.12531e-09	1.64314e-06	Nucleotide binding site-leucine rich repeat protein
Solyc10g055120.1.1	21.2537	-2.77237	0.620069	-4.47107	7.78304e-06	0.000767578	Nucleotide binding site-leucine rich repeat protein
Solyc10g074470.2.1	561.503	1.40125	0.239705	5.84574	5.04323e-09	9.64086e-07	bZIP transcription factor
Solyc10g076370.2.1	95.9185	-3.5683	0.406014	-8.78861	1.51416e-18	9.39114e-16	Dehydration-responsive element binding protein
Solyc10g076820.2.1	243.006	1.55497	0.34245	4.54073	5.6061e-06	0.000577367	Myb family transcription factor family protein
Solyc10g080130.2.1	46.9549	-1.75689	0.431961	-4.06725	4.75705e-05	0.00360786	Exosome complex component RRP43
Solyc10g080395.1.1	43.7435	-5.82289	0.945019	-6.16167	7.1983e-10	1.51056e-07	BED zinc finger,hAT family dimerization domain
Solyc10g081940.2.1	139.202	-2.45825	0.341328	-7.20203	5.93232e-13	1.86035e-10	Exocyst complex component 7
Solyc10g083260.1.1	12.042	-4.62362	1.13872	-4.06035	4.89994e-05	0.00370616	LOW QUALITY:senescence regulator
Solyc10g083320.2.1	28.7315	-5.19503	1.3295	-3.90751	9.32516e-05	0.00641047	Small auxin up-regulated RNA82
Solyc10g085330.2.1	310.095	0.874384	0.214755	4.07154	4.67037e-05	0.00357123	Protein DETOXIFICATION
Solyc11g006310.2.1	101.875	-3.04768	0.413854	-7.36415	1.78272e-13	6.1427e-11	Gamete expressed protein 1, putative
Solyc11g006740.2.1	167.744	-1.62829	0.419056	-3.88561	0.000102074	0.0068648	F-box protein PP2
Solyc11g008530.2.1	1064.09	-3.90666	0.357418	-10.9303	8.26198e-28	1.21364e-24	Dicer-like 2d
Solyc11g012980.1.1	144.676	-3.52739	0.715618	-4.92915	8.25877e-07	0.000100656	Ethylene-responsive transcription factor
Solyc11g013410.2.1	195.105	-4.68503	0.393759	-11.8982	1.20899e-32	2.24953e-29	Bushy growth protein
Solyc11g013420.2.1	52.6872	-9.27221	1.269	-7.30673	2.73732e-13	9.09507e-11	LOW QUALITY:F-box and associated interaction domains-containing protein
Solyc11g013430.2.1	228.042	-3.95462	0.396467	-9.97467	1.96764e-23	2.03395e-20	Bushy growth protein
Solyc11g020670.1.1	164.939	-0.958965	0.252157	-3.80306	0.000142923	0.00903571	TCP transcription factor 12
Solyc11g021020.1.1	47.0679	5.03106	1.30687	3.84969	0.000118265	0.00779131	Proteinase inhibitor II
Solyc11g027645.1.1	392.029	4.57237	0.97338	4.69742	2.63473e-06	0.000291807	Ribosomal RNA small subunit methyltransferase B
Solyc11g027710.1.1	52.2403	5.15551	1.15507	4.46338	8.06783e-06	0.000787319	WRKY DNA-binding protein 55
Solyc11g028175.1.1	29.0631	-3.59986	0.900958	-3.99559	6.45333e-05	0.00466612	BED zinc finger,hAT family dimerization domain, putative
Solyc11g040177.1.1	31.9756	-2.27539	0.557461	-4.08171	4.47061e-05	0.00345267	LOW QUALITY:BED zinc finger,hAT family dimerization domain, putative
Solyc11g044310.2.1	2765.45	3.56371	0.777423	4.584	4.5616e-06	0.000480431	Proline iminopeptidase
Solyc11g044450.2.1	242.367	1.09871	0.288598	3.80706	0.000140631	0.00892242	DnaJ-like protein
Solyc11g044455.1.1	255.084	-3.59272	0.356715	-10.0717	7.37201e-24	8.23011e-21	Serine/threonine protein phosphatase 7 long form isogeny
Solyc11g050938.1.1	26.2401	-3.99505	0.881903	-4.53003	5.8974e-06	0.000600717	Peroxisomal
Solyc11g065323.1.1	77.0471	-3.13308	0.446374	-7.01895	2.23541e-12	6.49899e-10	Mono-/di-acylglycerol lipase, N-terminal, Lipase, class 3
Solyc11g069700.2.1	1028.58	-3.60954	0.429606	-8.40199	4.38961e-17	2.45028e-14	Elongation factor 1-alpha
Solyc12g006380.2.1	1938.05	-3.97384	0.519207	-7.65368	1.95312e-14	7.67768e-12	2-oxoglutarate-dependent dioxygenase
Solyc12g006510.2.1	78.3207	-1.6299	0.397275	-4.10271	4.08335e-05	0.0032013	Terpene cyclase/mutase family member
Solyc12g006680.2.1	6.25371	-6.19644	1.63738	-3.78437	0.0001541	0.00951533	Early nodulin 93 protein
Solyc12g008800.2.1	1462.46	1.15811	0.225813	5.12864	2.9185e-07	3.99586e-05	Myb-like transcription factor family protein, putative
Solyc12g010233.1.1	258.714	-3.50867	0.282184	-12.434	1.70935e-35	4.33708e-32	BED zinc finger,hAT family dimerization domain
Solyc12g015865.1.1	92.2104	-5.25546	0.6137	-8.56357	1.09425e-17	6.23274e-15	LOW QUALITY:BED zinc finger,hAT family dimerization domain
Solyc12g017800.2.1	22.8327	-2.52258	0.568176	-4.43978	9.00491e-06	0.000857771	NBS-LRR class disease resistance protein
Solyc12g019345.1.1	50.9879	-4.12743	0.644533	-6.40376	1.51593e-10	3.6162e-08	Reverse transcriptase
Solyc12g027540.2.1	660.963	-2.69284	0.378198	-7.1202	1.07771e-12	3.26944e-10	Retrovirus-related Pol polyprotein from transposon TNT 1-94
Solyc12g035195.1.1	428.911	-6.50814	0.421756	-15.4311	1.01191e-53	9.41417e-50	Tetratricopeptide repeat
Solyc12g035522.1.1	43.187	-2.7475	0.542925	-5.06056	4.18033e-07	5.42666e-05	Acetyl-coenzyme A carboxylase carboxyl transferase subunit beta, chloroplastic
Solyc12g036470.2.1	64.9527	2.50949	0.630145	3.98241	6.82197e-05	0.00490725	bHLH transcription factor 071
Solyc12g038220.2.1	100.618	-3.51211	0.548892	-6.39855	1.56857e-10	3.6789e-08	zinc induced facilitator-like 1
Solyc12g038350.2.1	319.729	-3.55292	0.38128	-9.3184	1.18106e-20	8.90903e-18	UDP-glucose 6-dehydrogenase 1
Solyc12g042483.1.1	193.557	-5.13495	0.616536	-8.32871	8.17286e-17	4.38662e-14	Myb/SANT-like DNA-binding domain protein
Solyc12g042800.2.1	170.563	-4.06247	0.527012	-7.70851	1.27299e-14	5.38319e-12	dsRNA-binding domain-like superfamily protein
Solyc12g043070.2.1	58.4971	-3.3921	0.467793	-7.25129	4.1281e-13	1.33971e-10	E3 ubiquitin-protein ligase SHPRH
Solyc12g049350.2.1	181.584	3.48317	0.811608	4.29169	1.7732e-05	0.00154627	R2R3MYB transcription factor 11
Solyc12g049470.2.1	465.22	-4.66552	0.360339	-12.9476	2.42453e-38	8.45858e-35	Actin-related family protein
Solyc12g049480.2.1	84.2318	-2.38304	0.417889	-5.70257	1.18015e-08	2.05863e-06	Tetratricopeptide repeat
Solyc12g049613.1.1	538.402	-4.84105	0.586632	-8.25229	1.55391e-16	8.0314e-14	Glycosyltransferase
Solyc12g049617.1.1	392.774	-2.06689	0.372065	-5.55519	2.77305e-08	4.63448e-06	Glycosyltransferase
Solyc12g056670.1.1	78.8935	-5.4226	0.697188	-7.77781	7.37925e-15	3.32185e-12	LOW QUALITY:Superoxide dismutase [Cu-Zn]
Solyc12g070117.1.1	39.7289	2.29888	0.546892	4.20355	2.62766e-05	0.00221565	2-oxoglutarate
Solyc12g095980.2.1	184.835	1.24448	0.230224	5.40554	6.46144e-08	1.01886e-05	LOW QUALITY:Late embryogenesis abundant
Solyc12g098910.2.1	3233.98	-1.2891	0.291683	-4.41951	9.89234e-06	0.000926494	Non-specific serine/threonine protein kinase
