# Supplementary material for: Transposon age and non-CG methylation
Source: Nat Commun. 2020 Mar 6;11:1221. doi: 10.1038/s41467-020-14995-6 (PMC7060349; doi:10.1038/s41467-020-14995-6)
Supplement: Supplementary file 6 — Supplementary Data 3 [file 41467_2020_14995_MOESM6_ESM.xlsx]

## Sheet: Sheet1
Supplementary Data 3. Primers used in this study.
Primer	Sequence (5’ to 3’)	Experiment
KYP_sg1	TGTGGTCTCAATTGGATTTAGCAGAAACCTGCAGGTTTTAGAGCTAGAAATAGCAAG	CRISPR-Cas9 construct
KYP_sg2	TGTGGTCTCAATTGGAATCATTGTGCCAATATCCGTTTTAGAGCTAGAAATAGCAAG	CRISPR-Cas9 construct
CMT3a_sg1	TGTGGTCTCAATTGATGTTGATGTTGTATGCGGGTTTTAGAGCTAGAAATAGCAAG	CRISPR-Cas9 construct
CMT3a_sg2	TGTGGTCTCAATTGATGAACTACCAAGCACGGAGTTTTAGAGCTAGAAATAGCAAG	CRISPR-Cas9 construct
CMT3b_sg1	TGTGGTCTCAATTGCAGGCCATTTGGTCGTTTAGTTTTAGAGCTAGAAATAGCAAG	CRISPR-Cas9 construct
CMT3b_sg2	TGTGGTCTCAATTGCAAACTTCAGGGACTTGCCGTTTTAGAGCTAGAAATAGCAAG	CRISPR-Cas9 construct
KYP_WT_F	AAGATTTAGCAGAAACCTGCA	genotyping of CRISPR mutant
KYP_MU_F	AAGATTTAGCAGAAACAGAGG	genotyping of CRISPR mutant
KYP_R	TTGGCTGTTGCAGTTTTCCCTGAG	genotyping of CRISPR mutant
CMT3a_WT_F	TAGGGTGATGTTGATGTTGTATG	genotyping of CRISPR mutant
CMT3a_MU_F	TAGGGTGATGTTGATGCGGT	genotyping of CRISPR mutant
CMT3a_R	ATCGCCCAAGGAAACCATTG	genotyping of CRISPR mutant
CMT3b_F	TTTTGACTTTCGCGTGGTGT	genotyping of CRISPR mutant
CMT3b_R	GCCAAAATCAGTCTTTCAGCG	genotyping of CRISPR mutant
KYP_RT_F	CAATGAAAGGGCTCGATGGG	RT-PCR of KYP
KYP_RT_R	ACTTGACCAAATTTCCCAACGT	RT-PCR of KYP
